# Supplementary material for: tert-Butyl 3-(8-bromo-4H,10H-1,2-oxazolo[4,3-c][1]benzoxepin-10-yl)-2-methyl-1H-indole-1-carboxyl­ate
Source: Acta Crystallogr Sect E Struct Rep Online. 2010 Jul 17;66(Pt 8):o2035. doi: 10.1107/S1600536810027297 (PMC3007347; doi:10.1107/S1600536810027297)
Supplement: Supplementary file 1 [file e-66-o2035-sup1.cif]

##############################################################################
###                                                                        ###
###        Electronic paper (Acta Crystallographica Section E)             ###
###                                                                        ###
##############################################################################
#                                                                            #
# This CIF contains the data in a paper accepted for publication in Acta     #
# Crystallographica Section E. It conforms to the requirements of Notes      #
# for Authors for Section E, and has been peer reviewed under the auspices   #
# of the IUCr Commission on Journals.                                        #
#                                                                            #
# Full details of the Crystallographic Information File format               #
# are given in the paper "The Crystallographic Information File (CIF):       #
# a New Standard Archive File for Crystallography" by S. R. Hall, F. H.      #
# Allen and I. D. Brown [Acta Cryst. (1991), A47, 655-685].                  #
#                                                                            #
# The current version of the core CIF dictionary is obtainable from          #
# ftp://ftp.iucr.org/pub/cif_core.dic. The current version number is 2.4.    #
#                                                                            #
# Software is freely available for graphical display of the structure(s) in  #
# this CIF.  For information consult the CIF home page http://www.iucr.org/  #
# cif/home.html                                                              #
#                                                                            #
# This file may be used for bona fide research purposes within the           #
# scientific community so long as proper attribution is given to the journal # 
# article from which it was obtained.                                        #
#                                                                            #
##############################################################################
                                             
data_global
_audit_creation_method     SHELXL-97
_journal_date_recd_electronic     2010-06-13
_journal_date_accepted     2010-07-09
_journal_name_full     'Acta Crystallographica, Section E'
_journal_year     2010
_journal_volume     66
_journal_issue      8
_journal_page_first     o2035
_journal_page_last     o2035
_journal_paper_category     QO
_journal_coeditor_code     CI5101
_publ_contact_author_name     ' K.Gunasekaran '
_publ_contact_author_address
;   Centre of Advanced Study in Crystallography and Biophysics
    University of Madras
    Guindy Campus
    Chennai - 600 025
    India
;
_publ_contact_author_email     'gunaunom@gmail.com'
_publ_contact_author_fax     ' '
_publ_contact_author_phone     '+9144 22202771'
_publ_section_title
;\
<i>tert</i>-Butyl
3-(8-bromo-4<i>H</i>,10<i>H</i>-1,2-oxazolo[4,3-<i>c</i>][1]benzoxepin-10-yl)\
-2-methyl-1<i>H</i>-indole-1-carboxylate
;
loop_
    _publ_author_name
    _publ_author_address
    'Ankur Trigunait'
;
      Centre of Advanced Study in Crystallography and Biophysics
      University of Madras
      Guindy Campus
      Chennai 600 025
      India
;
    'Malathy, P.'
;
      Centre of Advanced Study in Crystallography and Biophysics
      University of Madras
      Guindy Campus
      Chennai 600 025
      India
;
    'K. Ramachandiran'
;
      CLRI
      Adyar
      Chennai 600 020
      India
;
    'P. T. Perumal'
;
      CLRI
      Adyar
      Chennai 600 020
      India
;
    'K. Gunasekaran'
;
      Centre of Advanced Study in Crystallography and Biophysics
      University of Madras
      Guindy Campus
      Chennai 600 025
      India
;
data_I
_audit_creation_method     SHELXL-97
_chemical_name_systematic
;
<i>tert</i>-Butyl 3-(8-bromo-4<i>H</i>,10<i>H</i>-1,2-
oxazolo[4,3-<i>c</i>][1]benzoxepin-10-yl)-2-methyl-1<i>H</i>-indole-1-
carboxylate
;
_chemical_name_common
;
;
_chemical_formula_moiety     'C25 H23 Br N2 O4'
_chemical_formula_sum     'C25 H23 Br N2 O4'
_chemical_formula_iupac     'C25 H23 Br N2 O4'
_chemical_formula_weight     495.36
_chemical_melting_point     ?
_symmetry_cell_setting     monoclinic
_symmetry_space_group_name_H-M     'P 21/c'
_symmetry_space_group_name_Hall     '-P 2ybc'
loop_
    _symmetry_equiv_pos_as_xyz
    'x, y, z'
    '-x, y+1/2, -z+1/2'
    '-x, -y, -z'
    'x, -y-1/2, z-1/2'
_cell_length_a     16.0494(6)
_cell_length_b     9.6497(4)
_cell_length_c     16.2202(7)
_cell_angle_alpha     90.00
_cell_angle_beta     116.267(2)
_cell_angle_gamma     90.00
_cell_volume     2252.66(16)
_cell_formula_units_Z     4
_cell_measurement_reflns_used     1964
_cell_measurement_theta_min     1.41
_cell_measurement_theta_max     28.36
_cell_measurement_temperature     293(2)
_exptl_crystal_description     Block
_exptl_crystal_colour     colourless
_exptl_crystal_size_max     0.20
_exptl_crystal_size_mid     0.20
_exptl_crystal_size_min     0.20
_exptl_crystal_density_diffrn     1.461
_exptl_crystal_density_meas     ?
_exptl_crystal_density_method     'not measured'
_exptl_crystal_F_000     1016
_exptl_absorpt_coefficient_mu     1.859
_exptl_absorpt_correction_type     multi-scan
_exptl_absorpt_process_details     '(SADABS; Bruker, 2008)'
_exptl_absorpt_correction_T_min     0.982
_exptl_absorpt_correction_T_max     0.982
_exptl_special_details     ?
_diffrn_ambient_temperature     293(2)
_diffrn_radiation_type     MoK\a
_diffrn_radiation_wavelength     0.71073
_diffrn_radiation_source     'fine-focus sealed tube'
_diffrn_radiation_monochromator     graphite
_diffrn_measurement_device_type
                              'Bruker SMART APEXII area-detector diffractometer'
_diffrn_measurement_method     '\w and \f scans'
_diffrn_detector_area_resol_mean     ?
_diffrn_reflns_number     20668
_diffrn_reflns_av_R_equivalents     0.0486
_diffrn_reflns_av_sigmaI/netI     0.0590
_diffrn_reflns_theta_min     1.41
_diffrn_reflns_theta_max     28.36
_diffrn_reflns_theta_full     25.00
_diffrn_measured_fraction_theta_max     0.991
_diffrn_measured_fraction_theta_full     1.000
_diffrn_reflns_limit_h_min     -21
_diffrn_reflns_limit_h_max     21
_diffrn_reflns_limit_k_min     -12
_diffrn_reflns_limit_k_max     12
_diffrn_reflns_limit_l_min     -21
_diffrn_reflns_limit_l_max     17
_diffrn_standards_number     0
_diffrn_standards_interval_count     .
_diffrn_standards_interval_time     .
_diffrn_standards_decay_%     ?
_refine_special_details
;
 Refinement of F^2^ against ALL reflections.  The weighted R-factor wR and
 goodness of fit S are based on F^2^, conventional R-factors R are based
 on F, with F set to zero for negative F^2^. The threshold expression of
 F^2^ > 2sigma(F^2^) is used only for calculating R-factors(gt) etc. and is
 not relevant to the choice of reflections for refinement.  R-factors based
 on F^2^ are statistically about twice as large as those based on F, and R-
 factors based on ALL data will be even larger.
;
_reflns_number_total     5584
_reflns_number_gt     2780
_reflns_threshold_expression     I>2\s(I)
_refine_ls_structure_factor_coef     Fsqd
_refine_ls_matrix_type     full
_refine_ls_R_factor_all     0.1225
_refine_ls_R_factor_gt     0.0464
_refine_ls_wR_factor_gt     0.1079
_refine_ls_wR_factor_ref     0.1344
_refine_ls_goodness_of_fit_ref     0.998
_refine_ls_restrained_S_all     0.998
_refine_ls_number_reflns     5584
_refine_ls_number_parameters     289
_refine_ls_number_restraints     1
_refine_ls_hydrogen_treatment     constr
_refine_ls_weighting_scheme     calc
_refine_ls_weighting_details
         'calc w=1/[\s^2^(Fo^2^)+(0.0504P)^2^+1.2404P] where P=(Fo^2^+2Fc^2^)/3'
_atom_sites_solution_hydrogens     geom
_atom_sites_solution_primary     direct
_atom_sites_solution_secondary     difmap
_refine_ls_shift/su_max     0.002
_refine_ls_shift/su_mean     0.000
_refine_diff_density_max     0.402
_refine_diff_density_min     -0.475
_refine_ls_extinction_method     none
_refine_ls_extinction_coef     ?
loop_
    _atom_type_symbol
    _atom_type_description
    _atom_type_scat_dispersion_real
    _atom_type_scat_dispersion_imag
    _atom_type_scat_source
    'C' 'C' 0.0033 0.0016
                         'International Tables Vol C Tables 4.2.6.8 and 6.1.1.4'
    'H' 'H' 0.0000 0.0000
                         'International Tables Vol C Tables 4.2.6.8 and 6.1.1.4'
    'N' 'N' 0.0061 0.0033
                         'International Tables Vol C Tables 4.2.6.8 and 6.1.1.4'
    'O' 'O' 0.0106 0.0060
                         'International Tables Vol C Tables 4.2.6.8 and 6.1.1.4'
    'Br' 'Br' -0.2901 2.4595
                         'International Tables Vol C Tables 4.2.6.8 and 6.1.1.4'
_computing_data_collection     'APEX2 (Bruker, 2008)'
_computing_cell_refinement     'SAINT (Bruker, 2008)'
_computing_data_reduction     'SAINT (Bruker, 2008)'
_computing_structure_solution     'SHELXS97 (Sheldrick, 2008)'
_computing_structure_refinement     'SHELXL97 (Sheldrick, 2008)'
_computing_molecular_graphics     'ORTEP-3 (Farrugia, 1997)'
_computing_publication_material
                            'SHELXL97 (Sheldrick, 2008) and PLATON (Spek, 2009)'
loop_
    _atom_site_type_symbol
    _atom_site_label
    _atom_site_fract_x
    _atom_site_fract_y
    _atom_site_fract_z
    _atom_site_U_iso_or_equiv
    _atom_site_adp_type
    _atom_site_calc_flag
    _atom_site_refinement_flags
    _atom_site_occupancy
    _atom_site_disorder_assembly
    _atom_site_disorder_group
    Br Br1 0.21016(4) 0.94661(4) 0.20807(3) 0.0911(2) Uani d . 1 . .
    O O1 0.48628(16) 0.2154(2) 0.14770(17) 0.0662(7) Uani d . 1 . .
    O O2 0.43563(16) 0.6581(2) 0.04692(15) 0.0590(6) Uani d . 1 . .
    O O3 -0.01565(17) 0.2636(3) 0.02194(17) 0.0791(8) Uani d . 1 . .
    O O4 0.02421(14) 0.2088(2) 0.16886(14) 0.0513(5) Uani d . 1 . .
    N N1 0.40074(18) 0.2682(3) 0.1374(2) 0.0543(7) Uani d . 1 . .
    N N2 0.12827(16) 0.3153(2) 0.13481(16) 0.0389(6) Uani d . 1 . .
    C C1 0.2807(2) 0.8543(3) 0.1577(2) 0.0550(8) Uani d . 1 . .
    C C2 0.2779(2) 0.7113(3) 0.1518(2) 0.0476(8) Uani d . 1 . .
    H H2 0.2406 0.6620 0.1719 0.057 Uiso calc R 1 . .
    C C3 0.3299(2) 0.6404(3) 0.1163(2) 0.0424(7) Uani d . 1 . .
    C C4 0.3153(2) 0.4858(3) 0.0952(2) 0.0429(7) Uani d . 1 . .
    H H4 0.2828 0.4793 0.0280 0.051 Uiso calc R 1 . .
    C C5 0.4033(2) 0.4004(3) 0.1233(2) 0.0425(7) Uani d . 1 . .
    C C6 0.5349(2) 0.3220(4) 0.1381(2) 0.0584(9) Uani d . 1 . .
    H H6 0.5940 0.3139 0.1411 0.070 Uiso calc R 1 . .
    C C7 0.4885(2) 0.4401(3) 0.1237(2) 0.0462(8) Uani d . 1 . .
    C C8 0.5156(2) 0.5831(4) 0.1103(3) 0.0598(9) Uani d . 1 . .
    H H8A 0.5432 0.6312 0.1689 0.072 Uiso calc R 1 . .
    H H8B 0.5615 0.5784 0.0868 0.072 Uiso calc R 1 . .
    C C9 0.3850(2) 0.7190(3) 0.0876(2) 0.0468(7) Uani d . 1 . .
    C C10 0.3868(2) 0.8620(4) 0.0935(2) 0.0605(9) Uani d . 1 . .
    H H10 0.4241 0.9122 0.0736 0.073 Uiso calc R 1 . .
    C C11 0.3343(3) 0.9314(3) 0.1283(3) 0.0635(10) Uani d . 1 . .
    H H11 0.3351 1.0276 0.1318 0.076 Uiso calc R 1 . .
    C C14 0.1088(2) 0.3832(4) -0.0252(2) 0.0559(9) Uani d . 1 . .
    H H14A 0.0488 0.3422 -0.0430 0.084 Uiso calc R 1 . .
    H H14B 0.1407 0.3343 -0.0543 0.084 Uiso calc R 1 . .
    H H14C 0.1014 0.4786 -0.0439 0.084 Uiso calc R 1 . .
    C C12 0.2510(2) 0.4182(3) 0.1294(2) 0.0404(7) Uani d . 1 . .
    C C13 0.1637(2) 0.3746(3) 0.0763(2) 0.0404(7) Uani d . 1 . .
    C C15 0.19718(19) 0.3240(3) 0.2260(2) 0.0376(7) Uani d . 1 . .
    C C16 0.1986(2) 0.2815(3) 0.3088(2) 0.0451(7) Uani d . 1 . .
    H H16 0.1481 0.2360 0.3103 0.054 Uiso calc R 1 . .
    C C17 0.2775(2) 0.3094(4) 0.3884(2) 0.0537(8) Uani d . 1 . .
    H H17 0.2801 0.2820 0.4444 0.064 Uiso calc R 1 . .
    C C18 0.3536(2) 0.3776(4) 0.3872(2) 0.0534(8) Uani d U 1 . .
    H H18 0.4057 0.3961 0.4422 0.064 Uiso calc R 1 . .
    C C19 0.3518(2) 0.4174(3) 0.3050(2) 0.0507(8) Uani d U 1 . .
    H H19 0.4027 0.4623 0.3042 0.061 Uiso calc R 1 . .
    C C20 0.27401(19) 0.3904(3) 0.2236(2) 0.0393(7) Uani d . 1 . .
    C C21 0.0393(2) 0.2605(3) 0.1012(2) 0.0476(8) Uani d . 1 . .
    C C22 -0.0658(2) 0.1391(4) 0.1484(2) 0.0542(9) Uani d . 1 . .
    C C23 -0.0521(3) 0.0973(5) 0.2429(3) 0.0806(13) Uani d . 1 . .
    H H23A -0.0023 0.0314 0.2682 0.121 Uiso calc R 1 . .
    H H23B -0.1082 0.0562 0.2389 0.121 Uiso calc R 1 . .
    H H23C -0.0371 0.1777 0.2817 0.121 Uiso calc R 1 . .
    C C24 -0.0771(3) 0.0154(4) 0.0874(3) 0.0829(12) Uani d . 1 . .
    H H24A -0.0255 -0.0464 0.1173 0.124 Uiso calc R 1 . .
    H H24B -0.0793 0.0459 0.0302 0.124 Uiso calc R 1 . .
    H H24C -0.1338 -0.0320 0.0759 0.124 Uiso calc R 1 . .
    C C25 -0.1444(2) 0.2408(5) 0.1069(3) 0.0769(12) Uani d . 1 . .
    H H25A -0.1527 0.2662 0.0466 0.115 Uiso calc R 1 . .
    H H25B -0.1304 0.3220 0.1449 0.115 Uiso calc R 1 . .
    H H25C -0.2005 0.1991 0.1028 0.115 Uiso calc R 1 . .
loop_
    _atom_site_aniso_label
    _atom_site_aniso_U_11
    _atom_site_aniso_U_22
    _atom_site_aniso_U_33
    _atom_site_aniso_U_12
    _atom_site_aniso_U_13
    _atom_site_aniso_U_23
    Br1 0.1213(4) 0.0499(3) 0.1235(4) 0.0187(2) 0.0738(3) -0.0069(2)
    O1 0.0673(15) 0.0465(15) 0.0968(19) 0.0139(12) 0.0474(14) 0.0101(13)
    O2 0.0687(15) 0.0561(15) 0.0683(15) -0.0004(12) 0.0448(13) 0.0146(12)
    O3 0.0632(16) 0.114(2) 0.0528(16) -0.0311(15) 0.0189(13) 0.0067(15)
    O4 0.0489(12) 0.0553(14) 0.0505(12) -0.0162(11) 0.0227(10) 0.0038(10)
    N1 0.0567(16) 0.0364(16) 0.082(2) 0.0024(13) 0.0422(15) 0.0006(14)
    N2 0.0426(13) 0.0335(14) 0.0452(14) -0.0037(11) 0.0237(12) 0.0003(11)
    C1 0.062(2) 0.0330(19) 0.066(2) 0.0045(16) 0.0249(18) 0.0017(16)
    C2 0.0547(18) 0.0345(18) 0.0562(19) -0.0033(15) 0.0268(16) 0.0012(14)
    C3 0.0484(17) 0.0322(17) 0.0484(18) -0.0027(14) 0.0231(15) 0.0042(13)
    C4 0.0460(17) 0.0392(18) 0.0475(17) -0.0070(14) 0.0244(15) -0.0019(14)
    C5 0.0497(18) 0.0348(17) 0.0489(18) -0.0037(14) 0.0272(15) -0.0040(14)
    C6 0.0510(19) 0.060(2) 0.071(2) 0.0018(18) 0.0331(18) 0.0040(18)
    C7 0.0451(17) 0.050(2) 0.0492(18) -0.0044(16) 0.0255(15) 0.0002(15)
    C8 0.052(2) 0.056(2) 0.083(2) -0.0058(17) 0.0392(19) 0.0059(19)
    C9 0.0470(17) 0.0425(19) 0.0505(18) -0.0052(15) 0.0212(15) 0.0082(15)
    C10 0.062(2) 0.043(2) 0.077(2) -0.0082(18) 0.0308(19) 0.0171(18)
    C11 0.067(2) 0.0293(19) 0.084(3) -0.0055(18) 0.024(2) 0.0081(17)
    C14 0.063(2) 0.059(2) 0.051(2) -0.0106(18) 0.0301(17) 0.0022(17)
    C12 0.0488(18) 0.0288(16) 0.0482(18) 0.0001(13) 0.0257(15) 0.0000(13)
    C13 0.0494(17) 0.0288(16) 0.0494(18) -0.0029(14) 0.0279(15) 0.0000(13)
    C15 0.0414(16) 0.0247(15) 0.0534(19) 0.0016(13) 0.0271(15) 0.0002(13)
    C16 0.0476(18) 0.0396(18) 0.0522(19) 0.0040(14) 0.0259(16) 0.0007(15)
    C17 0.061(2) 0.053(2) 0.052(2) 0.0126(18) 0.0289(18) 0.0041(16)
    C18 0.0466(18) 0.053(2) 0.0486(19) 0.0052(16) 0.0106(15) -0.0094(16)
    C19 0.0513(19) 0.048(2) 0.052(2) 0.0023(16) 0.0223(17) -0.0009(15)
    C20 0.0404(16) 0.0293(15) 0.0478(18) 0.0009(13) 0.0191(14) -0.0047(13)
    C21 0.0484(19) 0.045(2) 0.049(2) -0.0041(15) 0.0211(17) -0.0001(15)
    C22 0.0475(19) 0.054(2) 0.060(2) -0.0169(17) 0.0229(16) 0.0019(17)
    C23 0.072(2) 0.095(3) 0.072(2) -0.031(2) 0.030(2) 0.018(2)
    C24 0.090(3) 0.061(3) 0.105(3) -0.032(2) 0.050(3) -0.020(2)
    C25 0.053(2) 0.090(3) 0.087(3) -0.004(2) 0.031(2) 0.005(2)
_geom_special_details
;
 All esds (except the esd in the dihedral angle between two l.s. planes)
 are estimated using the full covariance matrix.  The cell esds are taken
 into account individually in the estimation of esds in distances, angles
 and torsion angles; correlations between esds in cell parameters are only
 used when they are defined by crystal symmetry.  An approximate (isotropic)
 treatment of cell esds is used for estimating esds involving l.s. planes.
;
loop_
    _geom_bond_atom_site_label_1
    _geom_bond_atom_site_label_2
    _geom_bond_site_symmetry_2
    _geom_bond_distance
    _geom_bond_publ_flag
    Br1 C1 . 1.887(3) ?
    O1 C6 . 1.342(4) ?
    O1 N1 . 1.403(3) ?
    O2 C9 . 1.384(4) ?
    O2 C8 . 1.436(4) ?
    O3 C21 . 1.195(4) ?
    O4 C21 . 1.321(4) ?
    O4 C22 . 1.492(3) ?
    N1 C5 . 1.300(4) ?
    N2 C21 . 1.388(4) ?
    N2 C15 . 1.403(4) ?
    N2 C13 . 1.425(3) ?
    C1 C11 . 1.372(5) ?
    C1 C2 . 1.382(4) ?
    C2 C3 . 1.386(4) ?
    C2 H2 . 0.93 ?
    C3 C9 . 1.392(4) ?
    C3 C4 . 1.525(4) ?
    C4 C12 . 1.518(4) ?
    C4 C5 . 1.520(4) ?
    C4 H4 . 0.98 ?
    C5 C7 . 1.417(4) ?
    C6 C7 . 1.325(5) ?
    C6 H6 . 0.93 ?
    C7 C8 . 1.491(4) ?
    C8 H8A . 0.97 ?
    C8 H8B . 0.97 ?
    C9 C10 . 1.383(5) ?
    C10 C11 . 1.378(5) ?
    C10 H10 . 0.93 ?
    C11 H11 . 0.93 ?
    C14 C13 . 1.487(4) ?
    C14 H14A . 0.96 ?
    C14 H14B . 0.96 ?
    C14 H14C . 0.96 ?
    C12 C13 . 1.347(4) ?
    C12 C20 . 1.429(4) ?
    C15 C16 . 1.396(4) ?
    C15 C20 . 1.405(4) ?
    C16 C17 . 1.376(4) ?
    C16 H16 . 0.93 ?
    C17 C18 . 1.396(5) ?
    C17 H17 . 0.93 ?
    C18 C19 . 1.376(4) ?
    C18 H18 . 0.93 ?
    C19 C20 . 1.383(4) ?
    C19 H19 . 0.93 ?
    C22 C25 . 1.502(5) ?
    C22 C23 . 1.503(5) ?
    C22 C24 . 1.509(5) ?
    C23 H23A . 0.96 ?
    C23 H23B . 0.96 ?
    C23 H23C . 0.96 ?
    C24 H24A . 0.96 ?
    C24 H24B . 0.96 ?
    C24 H24C . 0.96 ?
    C25 H25A . 0.96 ?
    C25 H25B . 0.96 ?
    C25 H25C . 0.96 ?
loop_
    _geom_angle_atom_site_label_1
    _geom_angle_atom_site_label_2
    _geom_angle_atom_site_label_3
    _geom_angle_site_symmetry_1
    _geom_angle_site_symmetry_3
    _geom_angle
    _geom_angle_publ_flag
    C6 O1 N1 . . 107.3(2) ?
    C9 O2 C8 . . 113.6(2) ?
    C21 O4 C22 . . 120.0(2) ?
    C5 N1 O1 . . 105.8(2) ?
    C21 N2 C15 . . 129.1(2) ?
    C21 N2 C13 . . 122.4(2) ?
    C15 N2 C13 . . 108.5(2) ?
    C11 C1 C2 . . 121.5(3) ?
    C11 C1 Br1 . . 118.9(3) ?
    C2 C1 Br1 . . 119.6(3) ?
    C1 C2 C3 . . 121.0(3) ?
    C1 C2 H2 . . 119.5 ?
    C3 C2 H2 . . 119.5 ?
    C2 C3 C9 . . 117.2(3) ?
    C2 C3 C4 . . 121.0(3) ?
    C9 C3 C4 . . 121.0(3) ?
    C12 C4 C5 . . 110.4(2) ?
    C12 C4 C3 . . 113.6(2) ?
    C5 C4 C3 . . 115.6(2) ?
    C12 C4 H4 . . 105.4 ?
    C5 C4 H4 . . 105.4 ?
    C3 C4 H4 . . 105.4 ?
    N1 C5 C7 . . 111.7(3) ?
    N1 C5 C4 . . 119.2(3) ?
    C7 C5 C4 . . 128.4(3) ?
    C7 C6 O1 . . 111.7(3) ?
    C7 C6 H6 . . 124.2 ?
    O1 C6 H6 . . 124.2 ?
    C6 C7 C5 . . 103.6(3) ?
    C6 C7 C8 . . 130.1(3) ?
    C5 C7 C8 . . 126.3(3) ?
    O2 C8 C7 . . 110.2(3) ?
    O2 C8 H8A . . 109.6 ?
    C7 C8 H8A . . 109.6 ?
    O2 C8 H8B . . 109.6 ?
    C7 C8 H8B . . 109.6 ?
    H8A C8 H8B . . 108.1 ?
    C10 C9 O2 . . 117.2(3) ?
    C10 C9 C3 . . 121.2(3) ?
    O2 C9 C3 . . 121.5(3) ?
    C11 C10 C9 . . 121.0(3) ?
    C11 C10 H10 . . 119.5 ?
    C9 C10 H10 . . 119.5 ?
    C1 C11 C10 . . 118.1(3) ?
    C1 C11 H11 . . 121.0 ?
    C10 C11 H11 . . 121.0 ?
    C13 C14 H14A . . 109.5 ?
    C13 C14 H14B . . 109.5 ?
    H14A C14 H14B . . 109.5 ?
    C13 C14 H14C . . 109.5 ?
    H14A C14 H14C . . 109.5 ?
    H14B C14 H14C . . 109.5 ?
    C13 C12 C20 . . 109.2(2) ?
    C13 C12 C4 . . 125.7(3) ?
    C20 C12 C4 . . 125.1(3) ?
    C12 C13 N2 . . 108.0(2) ?
    C12 C13 C14 . . 129.0(3) ?
    N2 C13 C14 . . 123.0(3) ?
    C16 C15 N2 . . 131.8(3) ?
    C16 C15 C20 . . 121.4(3) ?
    N2 C15 C20 . . 106.9(2) ?
    C17 C16 C15 . . 117.4(3) ?
    C17 C16 H16 . . 121.3 ?
    C15 C16 H16 . . 121.3 ?
    C16 C17 C18 . . 121.9(3) ?
    C16 C17 H17 . . 119.1 ?
    C18 C17 H17 . . 119.1 ?
    C19 C18 C17 . . 120.1(3) ?
    C19 C18 H18 . . 119.9 ?
    C17 C18 H18 . . 119.9 ?
    C18 C19 C20 . . 119.7(3) ?
    C18 C19 H19 . . 120.1 ?
    C20 C19 H19 . . 120.1 ?
    C19 C20 C15 . . 119.5(3) ?
    C19 C20 C12 . . 133.0(3) ?
    C15 C20 C12 . . 107.5(2) ?
    O3 C21 O4 . . 125.7(3) ?
    O3 C21 N2 . . 123.6(3) ?
    O4 C21 N2 . . 110.6(3) ?
    O4 C22 C25 . . 110.1(3) ?
    O4 C22 C23 . . 101.8(3) ?
    C25 C22 C23 . . 110.3(3) ?
    O4 C22 C24 . . 109.1(3) ?
    C25 C22 C24 . . 112.9(3) ?
    C23 C22 C24 . . 112.1(3) ?
    C22 C23 H23A . . 109.5 ?
    C22 C23 H23B . . 109.5 ?
    H23A C23 H23B . . 109.5 ?
    C22 C23 H23C . . 109.5 ?
    H23A C23 H23C . . 109.5 ?
    H23B C23 H23C . . 109.5 ?
    C22 C24 H24A . . 109.5 ?
    C22 C24 H24B . . 109.5 ?
    H24A C24 H24B . . 109.5 ?
    C22 C24 H24C . . 109.5 ?
    H24A C24 H24C . . 109.5 ?
    H24B C24 H24C . . 109.5 ?
    C22 C25 H25A . . 109.5 ?
    C22 C25 H25B . . 109.5 ?
    H25A C25 H25B . . 109.5 ?
    C22 C25 H25C . . 109.5 ?
    H25A C25 H25C . . 109.5 ?
    H25B C25 H25C . . 109.5 ?
loop_
    _geom_torsion_atom_site_label_1
    _geom_torsion_atom_site_label_2
    _geom_torsion_atom_site_label_3
    _geom_torsion_atom_site_label_4
    _geom_torsion_site_symmetry_1
    _geom_torsion_site_symmetry_2
    _geom_torsion_site_symmetry_3
    _geom_torsion_site_symmetry_4
    _geom_torsion
    _geom_torsion_publ_flag
    C6 O1 N1 C5 . . . . -0.5(3) ?
    C11 C1 C2 C3 . . . . 0.4(5) ?
    Br1 C1 C2 C3 . . . . -179.1(2) ?
    C1 C2 C3 C9 . . . . 0.4(5) ?
    C1 C2 C3 C4 . . . . -169.9(3) ?
    C2 C3 C4 C12 . . . . -8.4(4) ?
    C9 C3 C4 C12 . . . . -178.3(3) ?
    C2 C3 C4 C5 . . . . -137.6(3) ?
    C9 C3 C4 C5 . . . . 52.5(4) ?
    O1 N1 C5 C7 . . . . 0.0(3) ?
    O1 N1 C5 C4 . . . . 171.0(2) ?
    C12 C4 C5 N1 . . . . 26.0(4) ?
    C3 C4 C5 N1 . . . . 156.7(3) ?
    C12 C4 C5 C7 . . . . -164.6(3) ?
    C3 C4 C5 C7 . . . . -33.9(4) ?
    N1 O1 C6 C7 . . . . 1.0(4) ?
    O1 C6 C7 C5 . . . . -0.9(4) ?
    O1 C6 C7 C8 . . . . 179.3(3) ?
    N1 C5 C7 C6 . . . . 0.6(4) ?
    C4 C5 C7 C6 . . . . -169.4(3) ?
    N1 C5 C7 C8 . . . . -179.7(3) ?
    C4 C5 C7 C8 . . . . 10.3(5) ?
    C9 O2 C8 C7 . . . . 84.3(3) ?
    C6 C7 C8 O2 . . . . 145.6(3) ?
    C5 C7 C8 O2 . . . . -34.0(4) ?
    C8 O2 C9 C10 . . . . 110.5(3) ?
    C8 O2 C9 C3 . . . . -73.3(4) ?
    C2 C3 C9 C10 . . . . -0.7(5) ?
    C4 C3 C9 C10 . . . . 169.6(3) ?
    C2 C3 C9 O2 . . . . -176.7(3) ?
    C4 C3 C9 O2 . . . . -6.3(4) ?
    O2 C9 C10 C11 . . . . 176.4(3) ?
    C3 C9 C10 C11 . . . . 0.2(5) ?
    C2 C1 C11 C10 . . . . -0.8(5) ?
    Br1 C1 C11 C10 . . . . 178.7(3) ?
    C9 C10 C11 C1 . . . . 0.5(5) ?
    C5 C4 C12 C13 . . . . -120.3(3) ?
    C3 C4 C12 C13 . . . . 107.9(3) ?
    C5 C4 C12 C20 . . . . 59.5(4) ?
    C3 C4 C12 C20 . . . . -72.3(4) ?
    C20 C12 C13 N2 . . . . -0.9(3) ?
    C4 C12 C13 N2 . . . . 179.0(3) ?
    C20 C12 C13 C14 . . . . 178.9(3) ?
    C4 C12 C13 C14 . . . . -1.3(5) ?
    C21 N2 C13 C12 . . . . 179.9(3) ?
    C15 N2 C13 C12 . . . . 0.0(3) ?
    C21 N2 C13 C14 . . . . 0.1(4) ?
    C15 N2 C13 C14 . . . . -179.8(3) ?
    C21 N2 C15 C16 . . . . 0.4(5) ?
    C13 N2 C15 C16 . . . . -179.7(3) ?
    C21 N2 C15 C20 . . . . -179.0(3) ?
    C13 N2 C15 C20 . . . . 0.9(3) ?
    N2 C15 C16 C17 . . . . -178.1(3) ?
    C20 C15 C16 C17 . . . . 1.2(4) ?
    C15 C16 C17 C18 . . . . 0.0(5) ?
    C16 C17 C18 C19 . . . . -0.9(5) ?
    C17 C18 C19 C20 . . . . 0.4(5) ?
    C18 C19 C20 C15 . . . . 0.8(4) ?
    C18 C19 C20 C12 . . . . 179.8(3) ?
    C16 C15 C20 C19 . . . . -1.7(4) ?
    N2 C15 C20 C19 . . . . 177.8(3) ?
    C16 C15 C20 C12 . . . . 179.1(3) ?
    N2 C15 C20 C12 . . . . -1.4(3) ?
    C13 C12 C20 C19 . . . . -177.6(3) ?
    C4 C12 C20 C19 . . . . 2.6(5) ?
    C13 C12 C20 C15 . . . . 1.4(3) ?
    C4 C12 C20 C15 . . . . -178.4(3) ?
    C22 O4 C21 O3 . . . . 4.0(5) ?
    C22 O4 C21 N2 . . . . -177.5(2) ?
    C15 N2 C21 O3 . . . . 176.7(3) ?
    C13 N2 C21 O3 . . . . -3.2(5) ?
    C15 N2 C21 O4 . . . . -1.8(4) ?
    C13 N2 C21 O4 . . . . 178.3(2) ?
    C21 O4 C22 C25 . . . . -63.4(4) ?
    C21 O4 C22 C23 . . . . 179.7(3) ?
    C21 O4 C22 C24 . . . . 61.1(4) ?
loop_
    _geom_hbond_atom_site_label_D
    _geom_hbond_atom_site_label_H
    _geom_hbond_atom_site_label_A
    _geom_hbond_site_symmetry_A
    _geom_hbond_distance_DH
    _geom_hbond_distance_HA
    _geom_hbond_distance_DA
    _geom_hbond_angle_DHA
    C14 H14A O3 1 0.96 1.93 2.694(4) 135
    C24 H24B O3 1 0.96 2.37 2.961(5) 120
    C11 H11 N1 1_565 0.93 2.53 3.404(4) 156
