# Supplementary material for: tert-Butyl 3-(8-bromo-4H,10H-1,2-oxazolo[4,3-c][1]benzoxepin-10-yl)-2-methyl-1H-indole-1-carboxyl­ate
Source: Acta Crystallogr Sect E Struct Rep Online. 2010 Jul 17;66(Pt 8):o2035. doi: 10.1107/S1600536810027297 (PMC3007347; doi:10.1107/S1600536810027297)
Supplement: Supplementary file 2 [file e-66-o2035-Isup2.hkl]

#
# h,k,l, Fc-squared, Fo-squared, sigma(Fo-squared) and status flag
#
data_I
_shelx_title ' ssmja84_0m in P2(1)/c'
_shelx_refln_list_code          4
_shelx_F_calc_maximum      242.59
_exptl_crystal_F_000      1016.00
_reflns_d_resolution_high  0.7480
 
loop_
 _symmetry_equiv_pos_as_xyz
 'x, y, z'
 '-x, y+1/2, -z+1/2'
 '-x, -y, -z'
 'x, -y-1/2, z-1/2'
 
_cell_length_a    16.0494
_cell_length_b     9.6497
_cell_length_c    16.2202
_cell_angle_alpha  90.000
_cell_angle_beta  116.267
_cell_angle_gamma  90.000
 
_shelx_F_squared_multiplier     1.000
 
loop_
 _refln_index_h
 _refln_index_k
 _refln_index_l
 _refln_F_squared_calc
 _refln_F_squared_meas
 _refln_F_squared_sigma
 _refln_observed_status
   1   0   0       57.65      111.82      4.86 o
   2   0   0     2198.31     2249.61     41.88 o
   3   0   0      377.92      363.42      9.11 o
   4   0   0     4620.27     4784.46     73.50 o
   5   0   0     3664.06     3734.21     59.24 o
   6   0   0      635.51      585.36     15.64 o
   7   0   0     1777.79     1882.96     34.94 o
   8   0   0       31.80       49.31      9.77 o
   9   0   0       65.97       54.15     10.94 o
  10   0   0      870.08      885.47     25.35 o
  11   0   0      195.53      244.06     17.16 o
  12   0   0      325.99      329.10     19.95 o
  13   0   0      397.34      425.62     22.73 o
  14   0   0       49.51       34.01     17.95 o
  15   0   0      342.42      294.27     38.50 o
  16   0   0       53.45       92.27     22.20 o
  17   0   0       56.06       97.23     39.50 o
  18   0   0        3.16      -18.18     37.37 o
  19   0   0        3.79       17.02     27.95 o
   1   1   0       65.53       96.11      3.95 o
   2   1   0     1305.43     1357.24     13.63 o
   3   1   0       26.39       32.86      2.75 o
   4   1   0       12.01       28.85      3.61 o
   5   1   0      271.09      241.13      6.70 o
   6   1   0       17.76       23.90      4.84 o
   7   1   0       11.98       21.05      5.50 o
   8   1   0      202.89      194.10      8.56 o
   9   1   0      431.91      463.28     12.69 o
  10   1   0        0.78       -1.19      7.98 o
  11   1   0      263.38      251.72     12.07 o
  12   1   0      109.72      136.28     11.95 o
  13   1   0      198.22      219.63     13.87 o
  14   1   0      257.98      258.63     18.70 o
  15   1   0       14.98       16.55     13.10 o
  16   1   0       85.89       88.39     16.34 o
  17   1   0       12.39        8.15     16.66 o
  18   1   0        0.12       -2.34     19.34 o
  19   1   0       34.18       54.20     24.12 o
   0   2   0     2894.51     3083.56     85.08 o
   1   2   0      307.10      278.16     23.09 o
   2   2   0    13270.32    13382.99    154.40 o
   3   2   0      928.82      951.11     11.63 o
   4   2   0      106.63      178.25      4.29 o
   5   2   0      164.15      149.96      4.31 o
   6   2   0      423.56      329.84      6.98 o
   7   2   0     7758.14     7445.58     68.95 o
   8   2   0     1209.86     1127.16     15.07 o
   9   2   0     1468.68     1427.63     18.16 o
  10   2   0       22.37       15.39      6.88 o
  11   2   0       98.80      143.11     10.51 o
  12   2   0      111.27      114.19     10.35 o
  13   2   0       28.55       39.23     11.34 o
  14   2   0       19.62       29.64     16.36 o
  15   2   0       31.85       37.72     14.62 o
  16   2   0        6.18       -4.79     15.60 o
  17   2   0       14.96       17.77     17.46 o
  18   2   0        1.91      -17.26     17.26 o
  19   2   0       23.44       44.97     35.25 o
   1   3   0     2807.91     2702.38     44.14 o
   2   3   0     4465.73     4655.90     89.90 o
   3   3   0     1228.17     1242.42     17.28 o
   4   3   0     1214.08     1077.67     15.78 o
   5   3   0     1679.80     1679.45     26.42 o
   6   3   0     7294.05     7351.49     78.65 o
   7   3   0     1530.53     1443.79     19.67 o
   8   3   0      836.21      913.50     12.05 o
   9   3   0     1801.87     1716.07     24.61 o
  10   3   0      783.06      787.98     16.53 o
  11   3   0      374.91      371.61     13.72 o
  12   3   0       11.02       28.74     10.03 o
  13   3   0      205.64      199.17     14.27 o
  14   3   0       49.53       51.38     14.86 o
  15   3   0       30.15        9.97     14.29 o
  16   3   0       40.71       20.26     19.71 o
  17   3   0        3.43       10.66     18.09 o
  18   3   0        0.33       20.82     19.04 o
   0   4   0       15.80       19.45     12.76 o
   1   4   0     2280.08     2528.00     54.10 o
   2   4   0      302.86      407.71     27.65 o
   3   4   0       14.90       17.06      6.75 o
   4   4   0     2146.14     2112.58     37.48 o
   5   4   0      947.35      950.77     14.96 o
   6   4   0      297.89      283.42     16.12 o
   7   4   0        4.23       17.17     14.21 o
   8   4   0      146.70      180.49      8.07 o
   9   4   0       65.34       55.86      6.62 o
  10   4   0      466.57      469.58     13.93 o
  11   4   0      278.56      323.50     17.54 o
  12   4   0       49.94       55.60     12.04 o
  13   4   0      112.09      135.50     24.39 o
  14   4   0        1.61        3.35     23.07 o
  15   4   0        4.78        6.50     14.72 o
  16   4   0        0.99       -5.37     15.78 o
  17   4   0       48.89       57.79     18.12 o
  18   4   0       30.78       39.53     19.07 o
   1   5   0     3691.02     3299.68     70.01 o
   2   5   0     6955.87     6709.10    106.09 o
   3   5   0     4817.55     4893.70     79.13 o
   4   5   0     2268.36     2295.53     39.38 o
   5   5   0      606.41      625.48     18.31 o
   6   5   0     1800.43     1792.46     34.25 o
   7   5   0        6.27       15.14      8.95 o
   8   5   0      689.45      720.86     18.98 o
   9   5   0      156.92      205.51     30.96 o
  10   5   0      277.36      296.32     18.61 o
  11   5   0      161.33      159.75     17.94 o
  12   5   0       77.84       54.19     17.36 o
  13   5   0      200.14      200.40     24.39 o
  14   5   0       10.90      -19.08     19.08 o
  15   5   0       27.34       29.59     22.06 o
  16   5   0        9.26        2.81     23.19 o
  17   5   0        7.25       31.00     25.39 o
   0   6   0     2061.71     2222.42     74.14 o
   1   6   0        1.08       17.02      9.25 o
   2   6   0       22.76       17.12      9.57 o
   3   6   0       47.27       46.47     18.54 o
   4   6   0      240.47      221.49     10.96 o
   5   6   0     1320.17     1155.62     22.91 o
   6   6   0      281.84      277.35     24.98 o
   7   6   0      531.30      422.40     53.13 o
   8   6   0      369.40      354.71     24.73 o
   9   6   0       86.43       85.97     14.28 o
  10   6   0       49.92       44.78     14.97 o
  11   6   0       24.73      -12.98     15.77 o
  12   6   0       38.08       21.13     17.46 o
  13   6   0       84.43       80.78     19.94 o
  14   6   0        0.21        1.92     27.91 o
  15   6   0        1.15       15.87     27.96 o
  16   6   0       17.08        8.30     30.79 o
   1   7   0     2054.41     2055.63     64.82 o
   2   7   0       36.65       29.33     11.57 o
   3   7   0      191.17      171.52     20.31 o
   4   7   0      849.06      860.75     20.95 o
   5   7   0      591.81      585.91     17.77 o
   6   7   0      446.32      419.86     21.75 o
   7   7   0      136.07      162.11     20.88 o
   8   7   0      232.62      234.89     23.61 o
   9   7   0       32.70       45.93     22.35 o
  10   7   0        3.47       -7.47     22.60 o
  11   7   0        0.85        4.52     17.23 o
  12   7   0        1.86       -4.65     33.42 o
  13   7   0       12.15       22.47     23.02 o
  14   7   0        3.14      -21.69     24.45 o
  15   7   0       38.06        6.12     27.65 o
  16   7   0        4.47      -18.94     40.72 o
   0   8   0      890.32      997.87     51.66 o
   1   8   0        1.89        2.76     13.27 o
   2   8   0      908.05      863.11     27.14 o
   3   8   0     1788.40     1785.90     39.63 o
   4   8   0      972.21      905.12     28.95 o
   5   8   0      411.46      428.88     18.42 o
   6   8   0       38.03       22.68     20.01 o
   7   8   0      536.19      573.69     54.09 o
   8   8   0        9.10      -18.84     37.68 o
   9   8   0      328.93      249.77     49.83 o
  10   8   0      117.68       82.04     46.79 o
  11   8   0        0.94      -44.36     44.36 o
  12   8   0      127.51       87.51     50.44 o
  13   8   0       71.26      111.82     55.91 o
  14   8   0        5.81      -38.29     52.87 o
   1   9   0      401.17      408.34     22.05 o
   2   9   0        0.37      -15.10     15.10 o
   3   9   0       18.04       13.74     15.31 o
   4   9   0        0.32      -16.86     21.27 o
   5   9   0      191.69      171.38     41.32 o
   6   9   0        0.27       30.99     40.72 o
   7   9   0      150.85      130.66     44.36 o
   8   9   0       32.47      -15.80     43.15 o
   9   9   0       40.07       41.32     47.40 o
  10   9   0        0.83       35.86     48.62 o
  11   9   0        2.65       42.54     53.48 o
  12   9   0        6.31      -15.80     54.09 o
  13   9   0        1.54       12.15     57.13 o
   0  10   0      270.01      201.15     38.89 o
   1  10   0       13.65       -3.80     51.96 o
   2  10   0      246.93      282.49     28.38 o
   3  10   0      166.58      247.95     42.54 o
   4  10   0       47.62       32.82     40.72 o
   5  10   0      356.12      379.22     52.87 o
   6  10   0        3.71       62.59     44.97 o
   7  10   0      259.67      274.69     55.91 o
   8  10   0       79.92      136.74     51.66 o
   9  10   0      147.35       47.40     52.87 o
  10  10   0       17.18        1.82     52.87 o
  11  10   0       20.80       37.68     55.91 o
  12  10   0        1.58      -54.69     54.69 o
   1  11   0      360.07      380.32     41.63 o
   2  11   0        4.78       -1.82     39.50 o
   3  11   0       14.03       30.99     41.93 o
   4  11   0       48.63      -26.13     41.32 o
   5  11   0       23.98       41.93     45.58 o
   6  11   0        1.09        6.68     46.79 o
   7  11   0       88.89      102.70     52.87 o
   8  11   0        1.53        5.47     52.87 o
   9  11   0       25.28      -48.01     54.09 o
   1  12   0        8.84      -43.76     43.76 o
   2  12   0       71.08       32.82     44.97 o
   3  12   0       15.82        1.82     46.19 o
   4  12   0       18.15       71.71     49.83 o
   5  12   0       17.77       41.32     49.83 o
   6  12   0        0.32       57.73     52.87 o
 -19   1   1        1.50      -17.55     17.55 o
 -18   1   1        6.46       25.04     20.40 o
 -17   1   1        1.90       13.98     16.00 o
 -16   1   1        2.53       -5.76     14.52 o
 -15   1   1       83.17      108.93     22.47 o
 -14   1   1      336.59      360.42     18.84 o
 -13   1   1       51.81       53.50     10.99 o
 -12   1   1      179.20      209.50     13.63 o
 -11   1   1     1808.08     1790.38     27.32 o
 -10   1   1      418.72      510.39     14.24 o
  -9   1   1      237.96      164.10     11.82 o
  -8   1   1     3837.79     3660.50     43.26 o
  -7   1   1      795.53      800.45     13.78 o
  -6   1   1     1636.21     1392.43     18.62 o
  -5   1   1     3349.34     3096.18     32.31 o
  -4   1   1    15246.70    15334.04    174.44 o
  -3   1   1     1792.67     1830.07     22.14 o
  -2   1   1       68.89      104.68      2.56 o
  -1   1   1     4246.58     4328.52     64.32 o
   0   1   1      919.34      855.06     22.49 o
   1   1   1     1562.28     1589.58     15.68 o
   2   1   1     5812.52     5975.19     61.27 o
   3   1   1    15086.49    15735.01    162.13 o
   4   1   1     7917.56     7245.78     70.66 o
   5   1   1      308.10      244.25      6.74 o
   6   1   1     2214.36     2252.97     27.99 o
   7   1   1     2475.76     2486.15     31.09 o
   8   1   1      876.35      925.69     16.64 o
   9   1   1      225.42      252.81     18.30 o
  10   1   1      408.52      398.72     13.10 o
  11   1   1      248.60      244.46     12.56 o
  12   1   1       22.16       24.20      9.70 o
  13   1   1       19.21       15.52     11.43 o
  14   1   1       18.87        1.05     12.21 o
  15   1   1        0.19        0.42     15.30 o
  16   1   1       18.84       29.89     15.92 o
  17   1   1       12.38        3.80     17.18 o
  18   1   1        0.93        5.34     20.14 o
 -19   2   1        5.59        1.07     20.61 o
 -18   2   1        2.03        8.32     17.40 o
 -17   2   1        0.72      -11.62     15.90 o
 -16   2   1       24.39       14.52     14.96 o
 -15   2   1      164.01      147.08     15.69 o
 -14   2   1      145.93      160.84     20.34 o
 -13   2   1      351.84      317.79     14.00 o
 -12   2   1        4.03       -6.61      8.69 o
 -11   2   1        7.95        0.87      7.11 o
 -10   2   1      916.18      971.77     16.88 o
  -9   2   1      389.45      455.75      9.98 o
  -8   2   1       10.49       23.42      5.65 o
  -7   2   1      116.32      170.87      7.35 o
  -6   2   1        4.52       10.34      3.62 o
  -5   2   1     6044.30     5848.48     53.58 o
  -4   2   1      322.35      427.48      7.40 o
  -3   2   1     3019.19     2877.85     34.61 o
  -2   2   1    58851.85    60526.71   1098.68 o
  -1   2   1    10388.96     9837.01    678.21 o
   0   2   1    23758.88    25121.84    464.53 o
   1   2   1      151.21      164.87      4.66 o
   2   2   1     5945.81     6270.58     71.75 o
   3   2   1     1291.63     1368.90     14.77 o
   4   2   1       76.64       90.57      5.71 o
   5   2   1     2313.24     2292.70     24.82 o
   6   2   1       28.98       17.90      4.53 o
   7   2   1     1480.41     1429.90     18.40 o
   8   2   1      129.76      168.93      7.71 o
   9   2   1        0.98       -3.79      6.78 o
  10   2   1       84.99       73.33      8.51 o
  11   2   1      319.90      324.24     12.63 o
  12   2   1      578.99      655.91     20.07 o
  13   2   1       21.29       12.51     11.29 o
  14   2   1        0.33      -12.13     12.13 o
  15   2   1       24.50       17.38     14.80 o
  16   2   1       42.56       48.83     16.58 o
  17   2   1        0.37      -18.57     18.57 o
  18   2   1        6.04       13.40     20.56 o
 -19   3   1        0.01       13.89     19.88 o
 -18   3   1        9.51       -2.16     17.20 o
 -17   3   1        3.75       13.43     15.94 o
 -16   3   1       24.09       -3.03     14.88 o
 -15   3   1        9.36       -9.43     13.49 o
 -14   3   1      253.71      267.31     15.63 o
 -13   3   1      365.45      373.90     15.79 o
 -12   3   1        9.16        1.82     10.45 o
 -11   3   1       25.85       26.79      8.93 o
 -10   3   1       29.06       57.29      8.47 o
  -9   3   1        9.14       13.63      4.85 o
  -8   3   1      933.30      919.24     13.76 o
  -7   3   1        0.81        7.69      4.37 o
  -6   3   1      875.42      829.25     14.37 o
  -5   3   1      316.94      291.34      7.57 o
  -4   3   1     5683.36     5810.84     77.23 o
  -3   3   1     9590.99    10065.03    132.66 o
  -2   3   1     2956.77     2953.43     48.00 o
  -1   3   1    16289.34    16943.76    447.89 o
   0   3   1     3415.69     3189.58     64.24 o
   1   3   1     8325.68     8814.97    134.51 o
   2   3   1      439.67      481.16     10.39 o
   3   3   1      125.85      162.41      5.26 o
   4   3   1       80.13       96.16      4.97 o
   5   3   1      595.26      521.68      9.25 o
   6   3   1     2800.72     2992.03     34.68 o
   7   3   1      336.61      344.92     10.83 o
   8   3   1       66.64       76.23      5.62 o
   9   3   1     1483.44     1579.21     28.81 o
  10   3   1      234.18      215.77     11.84 o
  11   3   1        0.94       10.47     10.42 o
  12   3   1       16.51       -1.29     11.05 o
  13   3   1      186.42      209.01     16.35 o
  14   3   1       50.00       47.67     15.03 o
  15   3   1        0.08       13.24     16.37 o
  16   3   1       35.26       54.79     17.46 o
  17   3   1        0.43      -18.02     18.02 o
  18   3   1        0.71       17.50     20.17 o
 -18   4   1       51.94       79.49     20.05 o
 -17   4   1       16.04      -14.07     16.68 o
 -16   4   1       29.12       41.44     16.24 o
 -15   4   1       59.88       54.40     15.07 o
 -14   4   1       85.30      104.83     14.69 o
 -13   4   1      137.87      154.11     14.56 o
 -12   4   1        6.05       -4.22     10.11 o
 -11   4   1      411.02      384.47     14.09 o
 -10   4   1      169.61      175.46     11.22 o
  -9   4   1      386.85      349.32     13.34 o
  -8   4   1      130.97      117.50      7.10 o
  -7   4   1     5152.24     5330.83     73.93 o
  -6   4   1       86.42       88.82      5.81 o
  -5   4   1       40.68       36.69      5.31 o
  -4   4   1     4245.82     4366.06     60.75 o
  -3   4   1       15.65       27.35      9.31 o
  -2   4   1     1102.77     1112.02     22.53 o
  -1   4   1     4985.93     6051.62    118.16 o
   0   4   1    11134.33    11627.42    220.23 o
   1   4   1     2550.83     2747.98     46.06 o
   2   4   1     7062.75     6802.00     91.83 o
   3   4   1      277.44      209.97     11.67 o
   4   4   1      894.05      917.43     14.16 o
   5   4   1     6825.05     6407.42     86.83 o
   6   4   1       44.64       37.13      7.90 o
   7   4   1      527.05      499.88     15.39 o
   8   4   1      170.21      163.37     11.72 o
   9   4   1      295.00      369.55     10.73 o
  10   4   1       15.06       20.43      8.97 o
  11   4   1        3.63       -9.64      9.64 o
  12   4   1       43.51       29.86     11.99 o
  13   4   1       83.80       83.11     13.99 o
  14   4   1       12.74       13.32     13.99 o
  15   4   1        0.48        2.91     15.05 o
  16   4   1        3.34       18.24     19.47 o
  17   4   1        8.40       12.15     17.69 o
 -18   5   1        7.93      -15.11     25.83 o
 -17   5   1       16.19       -8.90     14.78 o
 -16   5   1       81.83       64.01     23.19 o
 -15   5   1        9.25        1.42     20.61 o
 -14   5   1       24.52        3.78     18.97 o
 -13   5   1       44.69       11.86     17.51 o
 -12   5   1      111.25      134.80     18.05 o
 -11   5   1      171.10      167.68     17.89 o
 -10   5   1       32.33       36.06     14.68 o
  -9   5   1      557.43      569.16     21.59 o
  -8   5   1      104.09      106.53     10.26 o
  -7   5   1        7.18       16.78     10.07 o
  -6   5   1        1.36        4.21      6.13 o
  -5   5   1       73.46       89.61      8.60 o
  -4   5   1     2582.00     2606.00     39.31 o
  -3   5   1      238.23      320.18     13.36 o
  -2   5   1      114.13       98.79     11.47 o
  -1   5   1       65.61       47.95     11.51 o
   0   5   1        4.55        5.06     10.52 o
   1   5   1      962.44     1085.67     30.30 o
   2   5   1      619.14      615.21     22.39 o
   3   5   1     1757.53     1907.89     30.62 o
   4   5   1       24.75       17.00      9.92 o
   5   5   1     1054.72     1042.51     19.21 o
   6   5   1       60.32       55.19      8.57 o
   7   5   1       30.41       20.43      8.98 o
   8   5   1       18.62       32.16     10.71 o
   9   5   1     1072.34      993.77     23.76 o
  10   5   1       17.51       -0.22     14.54 o
  11   5   1      160.38      145.39     18.30 o
  12   5   1      135.08      120.83     19.06 o
  13   5   1       80.02       84.10     20.20 o
  14   5   1        6.67       16.01     46.89 o
  15   5   1       33.68       11.92     22.19 o
  16   5   1        8.43      -10.12     39.20 o
  17   5   1        6.31       -8.49     32.84 o
 -17   6   1        9.89       23.56     31.81 o
 -16   6   1       29.22       80.22     26.21 o
 -15   6   1       58.97       55.62     22.48 o
 -14   6   1       49.19       51.20     20.63 o
 -13   6   1        8.63       -8.74     18.16 o
 -12   6   1       34.33       19.89     16.57 o
 -11   6   1       75.84       69.76     16.23 o
 -10   6   1       51.87       38.38     14.08 o
  -9   6   1     1603.53     1536.26     34.11 o
  -8   6   1        0.12        7.60     17.75 o
  -7   6   1     2741.50     2728.19     50.74 o
  -6   6   1      130.26      162.49     12.15 o
  -5   6   1     2490.32     2596.23     40.59 o
  -4   6   1      473.38      462.63     18.25 o
  -3   6   1     1142.78     1230.41     28.06 o
  -2   6   1     2310.66     2395.84     44.42 o
  -1   6   1      308.79      355.35     19.52 o
   0   6   1     2275.54     2297.23     54.36 o
   1   6   1      452.04      460.32     17.07 o
   2   6   1     2390.71     2228.71     41.84 o
   3   6   1     2631.71     2634.09     41.13 o
   4   6   1       97.78      131.99     11.35 o
   5   6   1      573.19      597.44     19.54 o
   6   6   1        0.16      -10.73     10.73 o
   7   6   1     1067.42     1017.45     36.20 o
   8   6   1     2149.11     2127.29     37.54 o
   9   6   1      443.82      433.94     19.67 o
  10   6   1      586.37      567.11     31.68 o
  11   6   1      527.32      536.14     24.34 o
  12   6   1       89.99      112.27     19.39 o
  13   6   1        4.48       14.38     25.41 o
  14   6   1        2.39      -13.35     26.75 o
  15   6   1       43.20       42.33     63.20 o
  16   6   1       20.63        9.63     31.59 o
 -16   7   1        2.12       24.92     28.98 o
 -15   7   1        2.98        9.48     37.68 o
 -14   7   1        0.52      -23.22     23.22 o
 -13   7   1        5.72       22.24     26.44 o
 -12   7   1        0.08      -17.07     20.90 o
 -11   7   1        2.85      -22.93     22.93 o
 -10   7   1      109.42      128.87     34.64 o
  -9   7   1       97.40       88.69     27.04 o
  -8   7   1     2090.32     2005.90     55.77 o
  -7   7   1     1195.06     1175.97     40.87 o
  -6   7   1     1954.41     1874.78     51.23 o
  -5   7   1        6.26        2.43      9.47 o
  -4   7   1      227.09      210.35     12.16 o
  -3   7   1      487.88      442.32     53.48 o
  -2   7   1      126.12      117.86     13.30 o
  -1   7   1      559.77      536.75     25.97 o
   0   7   1       33.93        8.99     15.25 o
   1   7   1      242.92      265.62     18.75 o
   2   7   1     1379.32     1408.26     32.84 o
   3   7   1       11.03       26.95      9.69 o
   4   7   1      241.55      280.27     15.50 o
   5   7   1        0.26       16.10     11.96 o
   6   7   1       10.83       15.94     12.54 o
   7   7   1      725.17      762.17     65.03 o
   8   7   1       52.85       54.94     31.30 o
   9   7   1      887.58      870.25     64.42 o
  10   7   1      123.19       52.87     42.54 o
  11   7   1        1.52      -14.34     18.68 o
  12   7   1       28.82       51.43     32.21 o
  13   7   1       25.63       -4.93     24.45 o
  14   7   1        3.03       -1.01     31.91 o
  15   7   1       14.33      -27.83     27.83 o
 -15   8   1       30.64       13.98     57.13 o
 -14   8   1        0.21        0.00     52.26 o
 -13   8   1       48.56       45.58     51.66 o
 -12   8   1      108.20       96.63     51.05 o
 -11   8   1      231.81      280.77     54.09 o
 -10   8   1      175.42      171.98     48.62 o
  -9   8   1       12.68       -2.69     29.17 o
  -8   8   1       69.72       30.05     39.20 o
  -7   8   1       70.41       61.19     20.88 o
  -6   8   1       16.95       13.91     19.05 o
  -5   8   1        6.72      -14.64     17.99 o
  -4   8   1      320.87      324.27     15.09 o
  -3   8   1       23.99       -1.60     12.55 o
  -2   8   1      170.19      184.64     16.30 o
  -1   8   1       23.32       24.00     13.65 o
   0   8   1      309.37      325.43     23.85 o
   1   8   1      133.85      182.19     15.88 o
   2   8   1        7.80       17.25     13.30 o
   3   8   1      507.08      558.53     18.82 o
   4   8   1      948.19      787.43     74.44 o
   5   8   1        3.35       29.34     14.30 o
   6   8   1      138.46      105.14     39.50 o
   7   8   1       38.91       20.66     39.50 o
   8   8   1       16.36       -2.43     40.72 o
   9   8   1        4.48       49.23     43.76 o
  10   8   1        0.31      -20.66     43.76 o
  11   8   1        7.50       23.09     48.62 o
  12   8   1       50.34        6.68     50.44 o
  13   8   1        0.14       80.22     57.13 o
  14   8   1       16.61      -54.69     54.69 o
 -14   9   1       74.64       22.49     58.34 o
 -13   9   1       19.70       29.78     55.30 o
 -12   9   1        6.13       64.42     54.69 o
 -11   9   1        7.96      -22.49     49.23 o
 -10   9   1       50.07      -24.31     46.79 o
  -9   9   1      219.37      306.29     54.69 o
  -8   9   1       54.69       88.12     44.97 o
  -7   9   1        6.74       68.06     41.32 o
  -6   9   1      316.98      377.39     49.83 o
  -5   9   1      292.81      311.14     26.70 o
  -4   9   1      491.00      540.47     30.32 o
  -3   9   1      218.40      178.17     33.97 o
  -2   9   1      199.37      174.08     18.43 o
  -1   9   1     2374.46     2308.07     48.53 o
   0   9   1      160.95      148.19     17.34 o
   1   9   1     1475.35     1373.33     70.19 o
   2   9   1      355.71      334.92     26.98 o
   3   9   1      714.12      644.38     25.93 o
   4   9   1       84.59      101.56     16.85 o
   5   9   1        0.09      -35.25     35.25 o
   6   9   1      535.26      539.05     56.52 o
   7   9   1        9.87       17.62     42.54 o
   8   9   1        2.74       15.80     44.97 o
   9   9   1       38.74        7.29     47.40 o
  10   9   1       45.70       29.17     50.44 o
  11   9   1       17.36       26.74     52.87 o
  12   9   1        0.38      -29.78     54.69 o
  13   9   1       40.58       -2.43     57.73 o
 -12  10   1       10.91       26.74     58.34 o
 -11  10   1        1.15      -34.64     54.09 o
 -10  10   1        2.70       -1.22     52.87 o
  -9  10   1        3.89       -7.29     49.23 o
  -8  10   1       18.16      -32.21     46.19 o
  -7  10   1       69.47      103.92     48.01 o
  -6  10   1       25.58       13.37     42.54 o
  -5  10   1        2.70        1.82     39.50 o
  -4  10   1        1.47       39.50     38.89 o
  -3  10   1        1.14      -13.37     35.86 o
  -2  10   1        0.34       -2.43     23.01 o
  -1  10   1        2.46       15.55     17.33 o
   0  10   1      237.34      189.69     20.46 o
   1  10   1       17.73       37.48     23.39 o
   2  10   1       39.51       14.63     18.06 o
   3  10   1      168.41      154.09     20.27 o
   4  10   1        2.55      -37.07     37.07 o
   5  10   1       11.55        6.08     43.15 o
   6  10   1       98.27      157.40     49.23 o
   7  10   1       37.98       10.33     47.40 o
   8  10   1       35.64       27.95     50.44 o
   9  10   1       58.24       76.57     54.69 o
  10  10   1        8.50       13.98     55.30 o
  11  10   1       17.29      -34.03     56.52 o
 -10  11   1       84.55       95.41     58.34 o
  -9  11   1        0.18       52.26     55.91 o
  -8  11   1       10.17      -34.64     51.66 o
  -7  11   1       61.06       35.86     50.44 o
  -6  11   1       31.11       43.15     47.40 o
  -5  11   1       48.05       45.58     46.19 o
  -4  11   1       16.72      -25.52     41.93 o
  -3  11   1      518.30      536.01     55.91 o
  -2  11   1       12.61       33.42     40.72 o
  -1  11   1      358.53      410.21     49.83 o
   0  11   1       50.64       66.54     39.81 o
   1  11   1      384.09      410.41     34.74 o
   2  11   1      115.57      113.04     43.15 o
   3  11   1       80.54       89.33     43.15 o
   4  11   1      151.43      203.59     49.83 o
   5  11   1       28.83      -38.29     44.36 o
   6  11   1       93.39      121.54     51.66 o
   7  11   1        3.89      -49.23     49.23 o
   8  11   1       45.36       37.07     55.30 o
   9  11   1       18.28       -9.72     56.52 o
  -7  12   1      103.32      115.47     56.52 o
  -6  12   1        5.23      -48.01     48.01 o
  -5  12   1       55.03      -21.27     49.23 o
  -4  12   1       26.08       -8.51     46.79 o
  -3  12   1       10.80      -20.05     46.79 o
  -2  12   1       29.25       73.53     47.40 o
  -1  12   1        3.69      -40.72     43.76 o
   0  12   1       32.42       -3.65     42.54 o
   1  12   1       13.25      -41.93     41.93 o
   2  12   1       31.30       16.41     46.19 o
   3  12   1       66.22        8.51     47.40 o
   4  12   1        2.78       26.13     49.23 o
   5  12   1      155.00      133.70     53.48 o
   6  12   1       15.85        9.72     52.26 o
 -20   0   2       44.94       63.81     38.89 o
 -19   0   2       44.92       24.79     26.98 o
 -18   0   2        7.54       31.80     25.61 o
 -17   0   2       10.25       12.47     19.74 o
 -16   0   2      175.02      201.37     21.11 o
 -15   0   2      601.93      641.44     26.75 o
 -14   0   2      463.15      468.66     23.60 o
 -13   0   2     1480.07     1318.55     93.28 o
 -12   0   2      369.63      356.27     21.23 o
 -11   0   2     1568.12     1627.98     43.09 o
 -10   0   2      199.53      213.34     13.88 o
  -9   0   2      392.13      413.47     16.12 o
  -8   0   2     4429.62     4453.00     72.26 o
  -7   0   2     8615.02     8317.75    127.06 o
  -6   0   2     1889.57     2048.51     35.31 o
  -5   0   2     3356.15     3117.53     60.78 o
  -4   0   2    22908.57    23154.40    291.83 o
  -3   0   2      302.42      323.77      7.81 o
  -2   0   2     3228.08     3329.32     37.03 o
  -1   0   2    21133.93    21089.81    258.85 o
   0   0   2    11547.14    11817.64    144.29 o
   1   0   2    36873.56    37240.07    527.50 o
   2   0   2    50438.69    51272.56    749.12 o
   3   0   2     8489.96     7770.71    116.71 o
   4   0   2     2707.18     2658.54     43.68 o
   5   0   2     5016.52     4773.01     75.34 o
   6   0   2      839.64      762.55     19.09 o
   7   0   2     4581.50     4720.61     76.64 o
   8   0   2       88.82      121.25     12.07 o
   9   0   2       11.93        5.37     11.13 o
  10   0   2     1318.42     1380.14     33.39 o
  11   0   2      450.34      452.88     21.40 o
  12   0   2      639.72      680.92     42.04 o
  13   0   2       10.09      -17.00     17.00 o
  14   0   2       27.07       60.93     23.67 o
  15   0   2       11.13        9.98     18.81 o
  16   0   2        2.93        5.39     27.92 o
  17   0   2       14.19        6.08     38.89 o
  18   0   2       39.64       -0.61     43.15 o
 -19   1   2        3.34        5.51     17.44 o
 -18   1   2       75.04       73.28     17.01 o
 -17   1   2      123.26      130.96     17.10 o
 -16   1   2       83.35       74.79     15.25 o
 -15   1   2       12.63       -2.15     13.22 o
 -14   1   2       58.63       54.41     10.90 o
 -13   1   2      231.76      265.02     12.11 o
 -12   1   2      471.86      506.88     13.56 o
 -11   1   2      654.33      665.72     16.71 o
 -10   1   2        1.26       -1.02      7.50 o
  -9   1   2       24.38       37.25      6.22 o
  -8   1   2     2129.59     2136.62     25.19 o
  -7   1   2     1148.19     1209.05     15.86 o
  -6   1   2      988.64     1051.82     13.72 o
  -5   1   2        5.23        7.94      3.64 o
  -4   1   2      310.63      342.27      6.99 o
  -3   1   2     2198.83     2220.12     22.03 o
  -2   1   2    11173.18    11605.07    130.12 o
  -1   1   2     8467.47     8593.29    127.35 o
   0   1   2     1113.53     1121.97     12.57 o
   1   1   2     6503.55     6458.51     66.14 o
   2   1   2    31494.21    30990.47    346.53 o
   3   1   2     7792.31     8168.33     85.11 o
   4   1   2     1094.87     1246.07     15.02 o
   5   1   2       12.08       33.04      4.22 o
   6   1   2       52.69       71.95      5.50 o
   7   1   2       30.48       30.35      6.56 o
   8   1   2       13.04        6.25      6.43 o
   9   1   2      316.43      345.35     12.39 o
  10   1   2      156.56      173.30      9.92 o
  11   1   2      934.39      968.95     18.45 o
  12   1   2       33.91       53.76     10.42 o
  13   1   2        3.34        5.14     11.65 o
  14   1   2       63.97       59.47     15.59 o
  15   1   2        3.28       26.87     16.37 o
  16   1   2       47.92       46.52     23.24 o
  17   1   2        8.01       16.74     19.74 o
  18   1   2       34.25       56.10     24.77 o
 -19   2   2       16.75       17.02     19.83 o
 -18   2   2       49.52       32.16     17.08 o
 -17   2   2        5.33       10.78     15.53 o
 -16   2   2       64.32       89.73     18.51 o
 -15   2   2        5.06       -8.30     13.23 o
 -14   2   2       51.32       62.49     12.98 o
 -13   2   2      101.71      120.63     12.54 o
 -12   2   2       31.98       36.87     11.64 o
 -11   2   2        8.01       17.01      6.83 o
 -10   2   2       83.12       71.63      6.47 o
  -9   2   2     2385.01     2595.33     27.59 o
  -8   2   2     1910.35     2246.27     23.83 o
  -7   2   2     1841.11     1610.49     17.71 o
  -6   2   2       13.08       19.50      3.45 o
  -5   2   2     9900.28     9455.88    109.28 o
  -4   2   2     6137.38     6198.16     59.76 o
  -3   2   2    12635.54    13131.70    135.69 o
  -2   2   2     4124.31     4130.13     54.52 o
  -1   2   2      673.08      743.56     12.89 o
   0   2   2     4871.65     4884.54     52.25 o
   1   2   2     4261.02     4044.57     43.20 o
   2   2   2       79.44       88.44      4.49 o
   3   2   2     9003.70     8726.56     98.29 o
   4   2   2       79.01       96.15      6.59 o
   5   2   2     1626.55     1566.05     20.21 o
   6   2   2       58.06      110.14      6.77 o
   7   2   2        8.42        7.59      5.98 o
   8   2   2      535.79      527.19     12.80 o
   9   2   2        1.44        6.35      7.35 o
  10   2   2       29.56       22.42      9.19 o
  11   2   2      133.74      149.63     11.25 o
  12   2   2       92.52       98.52     14.08 o
  13   2   2        0.13      -11.29     14.98 o
  14   2   2       16.44        0.46     14.13 o
  15   2   2        1.88        5.30     16.67 o
  16   2   2        0.29       12.05     18.24 o
  17   2   2        5.07      -17.87     19.64 o
  18   2   2        0.78       -4.15     27.20 o
 -19   3   2        5.01       14.66     17.81 o
 -18   3   2       24.11       17.83     16.77 o
 -17   3   2        7.09       10.50     16.57 o
 -16   3   2       14.56       -5.12     14.31 o
 -15   3   2        4.94       -5.62     13.02 o
 -14   3   2       23.68       19.65     12.10 o
 -13   3   2      114.64      101.93     12.30 o
 -12   3   2      254.40      280.75     13.39 o
 -11   3   2      233.52      203.74     13.66 o
 -10   3   2      722.92      701.80     14.84 o
  -9   3   2      266.19      366.80     13.55 o
  -8   3   2      469.08      424.28      9.20 o
  -7   3   2        9.45        2.83      4.75 o
  -6   3   2    16414.54    17249.64    192.05 o
  -5   3   2     2588.96     2610.39     30.32 o
  -4   3   2     4971.65     5575.00     87.15 o
  -3   3   2      443.64      372.55     11.45 o
  -2   3   2    15344.47    16416.19    247.63 o
  -1   3   2     7156.98     7476.75    202.37 o
   0   3   2    11087.07    11367.36    214.22 o
   1   3   2     7136.36     7151.33     84.10 o
   2   3   2     1895.96     1826.21     24.14 o
   3   3   2      103.17      125.04      5.15 o
   4   3   2     1899.97     1709.61     83.33 o
   5   3   2      139.67      175.01      5.62 o
   6   3   2       50.71       41.37      4.39 o
   7   3   2     1737.95     1763.48     20.99 o
   8   3   2      275.95      291.76     14.05 o
   9   3   2     1171.53     1104.46     21.30 o
  10   3   2      214.27      239.76     12.79 o
  11   3   2      870.70      899.31     21.44 o
  12   3   2       16.31       24.28     12.52 o
  13   3   2       37.98       40.34     14.55 o
  14   3   2        3.66      -20.76     23.95 o
  15   3   2        1.06        7.66     16.31 o
  16   3   2       53.80       67.56     18.58 o
  17   3   2        4.20        1.30     18.69 o
 -19   4   2        0.01        4.03     19.28 o
 -18   4   2        0.05       19.73     17.96 o
 -17   4   2        6.79      -15.90     16.11 o
 -16   4   2       36.72       74.97     14.81 o
 -15   4   2       64.10       21.49     13.12 o
 -14   4   2        0.55       -9.25     11.88 o
 -13   4   2        4.87        7.41     10.95 o
 -12   4   2       41.80       34.11     10.29 o
 -11   4   2      616.84      509.76     15.20 o
 -10   4   2        6.55       12.56      8.39 o
  -9   4   2       75.33       83.25      6.18 o
  -8   4   2      452.11      505.27     11.02 o
  -7   4   2      433.07      440.24     18.00 o
  -6   4   2      901.05      885.82     15.96 o
  -5   4   2        0.24        2.13      5.56 o
  -4   4   2     1277.46     1370.74     28.30 o
  -3   4   2     4163.68     4302.79     69.51 o
  -2   4   2      142.82      163.51      9.03 o
  -1   4   2      141.14      185.69     13.07 o
   0   4   2       34.13       31.13     19.75 o
   1   4   2     1040.37     1184.33     20.13 o
   2   4   2      730.28      773.37     15.49 o
   3   4   2      701.18      751.19     18.30 o
   4   4   2       63.55       56.68      5.32 o
   5   4   2     1034.51     1076.74     31.67 o
   6   4   2      220.27      238.65     17.33 o
   7   4   2       10.91       -3.60     10.98 o
   8   4   2      137.23      143.41      7.07 o
   9   4   2      454.54      481.40     14.03 o
  10   4   2       40.79       43.51      9.67 o
  11   4   2       31.92       19.52     10.53 o
  12   4   2        3.95       -7.26     12.34 o
  13   4   2        2.52        5.16     14.83 o
  14   4   2        6.69       -6.90     14.50 o
  15   4   2       17.48       -6.48     15.64 o
  16   4   2       34.97       40.72     17.07 o
  17   4   2        4.21        0.11     20.25 o
 -18   5   2       37.63       22.61     16.04 o
 -17   5   2        4.11       -1.80     19.20 o
 -16   5   2       11.14       13.33     13.73 o
 -15   5   2       34.97       51.94     13.22 o
 -14   5   2        0.32       -8.30     18.25 o
 -13   5   2      115.85      106.41     18.65 o
 -12   5   2      228.52      235.02     19.88 o
 -11   5   2      430.33      392.11     26.39 o
 -10   5   2      464.09      471.16     20.67 o
  -9   5   2       37.67       30.74     13.84 o
  -8   5   2     2744.48     2594.09     47.71 o
  -7   5   2      546.55      458.29     23.80 o
  -6   5   2     1520.01     1488.52     30.38 o
  -5   5   2     3403.04     3338.92     48.53 o
  -4   5   2     2943.37     2959.02     51.61 o
  -3   5   2     9060.82     8954.83    139.67 o
  -2   5   2      942.30      757.76     32.21 o
  -1   5   2     7551.13     8525.34    302.34 o
   0   5   2       65.50      108.14     13.10 o
   1   5   2      582.10      464.53     15.13 o
   2   5   2     2538.66     2597.93     39.31 o
   3   5   2        3.79        5.21      6.92 o
   4   5   2     2483.59     2514.26     46.09 o
   5   5   2        2.09        2.80      8.42 o
   6   5   2      814.05      771.74     44.71 o
   7   5   2      783.47      733.70     19.13 o
   8   5   2       23.14       20.69     10.95 o
   9   5   2      656.16      673.73     20.71 o
  10   5   2       87.91      124.14     14.20 o
  11   5   2        3.73        2.19     16.13 o
  12   5   2       50.76       13.68     18.05 o
  13   5   2       98.50       97.51     21.01 o
  14   5   2       41.72       41.26     28.86 o
  15   5   2       29.77       52.87     30.63 o
  16   5   2        0.07       -8.64     31.45 o
 -17   6   2       10.33       37.00     23.71 o
 -16   6   2        6.94       -4.78     23.04 o
 -15   6   2        0.29        9.12     20.46 o
 -14   6   2       45.19       44.57     19.48 o
 -13   6   2      154.86      128.32     20.03 o
 -12   6   2        1.37       13.73     16.61 o
 -11   6   2        0.37      -14.50     14.50 o
 -10   6   2      153.80      157.27     14.69 o
  -9   6   2       65.93       89.39     20.79 o
  -8   6   2      346.95      341.38     24.38 o
  -7   6   2       24.73       48.97     10.68 o
  -6   6   2      773.53      732.27     21.16 o
  -5   6   2      179.96      215.18     16.49 o
  -4   6   2       33.80       41.40     10.69 o
  -3   6   2      109.99       72.62     10.78 o
  -2   6   2      326.61      303.85     20.05 o
  -1   6   2      380.56      404.93     20.84 o
   0   6   2      964.30      842.35     56.82 o
   1   6   2        3.67       24.98      9.24 o
   2   6   2      411.75      466.84     17.89 o
   3   6   2       42.83       35.86      8.39 o
   4   6   2       15.68       22.91     13.22 o
   5   6   2      940.46      919.33     24.88 o
   6   6   2      307.48      322.22     16.25 o
   7   6   2      200.08      181.32     15.24 o
   8   6   2       66.81       70.52     11.69 o
   9   6   2        6.52        1.26     14.37 o
  10   6   2       99.44       83.82     26.44 o
  11   6   2        0.30       -8.14     22.35 o
  12   6   2       10.83        1.06     24.06 o
  13   6   2        6.07      -12.59     26.08 o
  14   6   2        0.34       -8.38     28.21 o
  15   6   2        0.05       51.91     31.03 o
  16   6   2        0.84       21.27     39.50 o
 -16   7   2        2.95      -26.74     26.74 o
 -15   7   2       51.86       59.44     20.97 o
 -14   7   2       14.50       -2.07     19.57 o
 -13   7   2       11.31        0.23     16.54 o
 -12   7   2        2.92      -23.05     23.05 o
 -11   7   2        3.27      -22.58     22.58 o
 -10   7   2      107.20      124.71     22.91 o
  -9   7   2       49.88       49.05     20.91 o
  -8   7   2      307.83      331.82     26.06 o
  -7   7   2        3.51        8.63     17.75 o
  -6   7   2       31.55       26.69     18.44 o
  -5   7   2     1729.34     1713.69     34.91 o
  -4   7   2       53.68       56.88     12.81 o
  -3   7   2     1514.92     1524.38     42.20 o
  -2   7   2      656.82      641.77     22.45 o
  -1   7   2     1233.20     1220.11     50.44 o
   0   7   2      385.77      373.28     16.97 o
   1   7   2      369.39      367.54     26.47 o
   2   7   2      315.28      296.03     14.93 o
   3   7   2      993.42      929.87     21.86 o
   4   7   2      622.04      671.25     21.84 o
   5   7   2      268.56      274.72     29.47 o
   6   7   2      625.76      678.34     31.01 o
   7   7   2      156.46      131.32     50.44 o
   8   7   2        5.22       83.86     40.11 o
   9   7   2      122.31      120.33     43.76 o
  10   7   2        0.76        6.71     18.14 o
  11   7   2       71.02       72.20     22.41 o
  12   7   2       13.20       16.47     23.76 o
  13   7   2        4.64       26.95     26.11 o
  14   7   2        0.03       19.75     28.14 o
  15   7   2       17.23      -29.82     29.82 o
 -15   8   2        1.43       30.39     55.30 o
 -14   8   2       53.29       96.63     55.91 o
 -13   8   2       22.81       26.13     49.83 o
 -12   8   2      122.13      127.01     51.05 o
 -11   8   2        8.48       19.40     26.74 o
 -10   8   2       16.14      -11.04     23.83 o
  -9   8   2      207.38      195.96     30.39 o
  -8   8   2       76.57       52.02     34.64 o
  -7   8   2      626.10      649.23     59.25 o
  -6   8   2        5.42       27.50     19.78 o
  -5   8   2      958.85      879.74     52.57 o
  -4   8   2      299.35      310.33     26.45 o
  -3   8   2      275.71      230.74     20.39 o
  -2   8   2     2620.63     2547.93     66.27 o
  -1   8   2        4.41       15.81     13.39 o
   0   8   2     2085.99     1953.85     41.96 o
   1   8   2      887.31      866.08     35.60 o
   2   8   2        5.95       -1.88     13.55 o
   3   8   2      672.44      702.49     25.18 o
   4   8   2        9.97       -0.68     17.64 o
   5   8   2      671.67      615.20     31.33 o
   6   8   2      336.69      328.88     26.04 o
   7   8   2      228.60      246.73     47.40 o
   8   8   2      456.04      362.20     54.09 o
   9   8   2      167.29      141.60     49.83 o
  10   8   2      172.45      155.58     52.87 o
  11   8   2        3.93      -45.58     48.01 o
  12   8   2       10.35       52.26     53.48 o
  13   8   2       34.42      145.85     60.16 o
  14   8   2       23.87       20.05     59.56 o
 -14   9   2       12.20       25.52     58.95 o
 -13   9   2        3.62       38.89     56.52 o
 -12   9   2       25.78       26.13     52.26 o
 -11   9   2       18.41       49.23     50.44 o
 -10   9   2        8.38      -15.19     46.79 o
  -9   9   2      160.53      120.94     47.40 o
  -8   9   2       52.29       79.36     28.26 o
  -7   9   2        1.30       -5.07     21.34 o
  -6   9   2        6.11      -20.42     20.42 o
  -5   9   2       38.86       47.09     20.68 o
  -4   9   2       42.15       47.55     19.90 o
  -3   9   2      105.48      106.88     32.39 o
  -2   9   2        3.61       18.37     15.63 o
  -1   9   2       13.82       -3.71     16.02 o
   0   9   2       26.85       -1.02     20.61 o
   1   9   2      228.38      214.83     25.18 o
   2   9   2       48.84       40.83     16.72 o
   3   9   2       18.70       21.95     16.37 o
   4   9   2        4.19       19.79     16.63 o
   5   9   2       10.25      -36.46     36.46 o
   6   9   2       83.00       12.15     40.72 o
   7   9   2        2.71        3.65     43.15 o
   8   9   2      156.38      147.07     49.83 o
   9   9   2       13.11      -13.98     46.79 o
  10   9   2       10.30       -9.72     50.44 o
  11   9   2        7.13      -28.56     52.26 o
  12   9   2        5.14      -54.69     54.69 o
 -12  10   2       23.61       72.32     58.34 o
 -11  10   2       48.20       97.84     56.52 o
 -10  10   2       42.30       38.89     51.05 o
  -9  10   2      187.34      227.29     55.30 o
  -8  10   2       55.23       74.14     48.62 o
  -7  10   2      488.50      461.87     57.73 o
  -6  10   2      210.80      154.97     45.58 o
  -5  10   2      101.43       88.12     41.93 o
  -4  10   2      182.17      191.83     27.30 o
  -3  10   2       21.17       11.87     23.18 o
  -2  10   2      320.42      375.49     34.34 o
  -1  10   2       62.31       68.44     19.01 o
   0  10   2      154.02      176.15     20.11 o
   1  10   2      288.40      305.76     23.90 o
   2  10   2      309.40      323.77     23.29 o
   3  10   2      395.68      415.21     25.06 o
   4  10   2        0.49      -26.74     39.50 o
   5  10   2      119.64      195.68     48.62 o
   6  10   2       43.53       82.04     47.40 o
   7  10   2       33.86       60.16     48.01 o
   8  10   2      113.15      193.86     55.91 o
   9  10   2        6.92      -48.62     51.66 o
  10  10   2       30.84       54.09     57.13 o
  11  10   2        4.44      -13.98     58.34 o
 -10  11   2        0.30       15.80     56.52 o
  -9  11   2        1.80      -20.05     51.66 o
  -8  11   2       80.64       65.03     52.87 o
  -7  11   2       14.78      -32.82     48.01 o
  -6  11   2      248.23      291.70     54.69 o
  -5  11   2       18.17       15.80     44.97 o
  -4  11   2       53.67       57.13     43.15 o
  -3  11   2       73.86       54.09     42.54 o
  -2  11   2       14.20        0.61     40.11 o
  -1  11   2       34.41       76.57     41.32 o
   0  11   2       76.88       60.75     21.49 o
   1  11   2       57.54       56.51     21.63 o
   2  11   2       30.64       40.11     25.83 o
   3  11   2       34.84      -16.41     41.32 o
   4  11   2        1.33       -4.86     44.36 o
   5  11   2       10.26       46.79     48.01 o
   6  11   2        3.65      -48.01     48.01 o
   7  11   2        2.38       24.92     52.26 o
   8  11   2       39.74       31.60     55.30 o
  -7  12   2       32.33      -13.98     52.26 o
  -6  12   2       29.56       46.79     52.26 o
  -5  12   2        4.30       24.31     50.44 o
  -4  12   2      214.49      274.69     55.91 o
  -3  12   2        0.24      -14.59     46.79 o
  -2  12   2       27.79       74.75     48.01 o
  -1  12   2        9.39       38.29     44.36 o
   0  12   2       33.01       63.37     35.25 o
   1  12   2       12.12      -21.88     43.76 o
   2  12   2        8.18       38.29     46.19 o
   3  12   2        2.87       41.93     47.40 o
   4  12   2       29.97       30.99     49.23 o
   5  12   2        3.18       32.82     51.66 o
 -20   1   3        9.06      -11.26     18.05 o
 -19   1   3        0.34      -16.59     16.59 o
 -18   1   3        1.84        5.35     15.61 o
 -17   1   3        3.28      -14.00     14.06 o
 -16   1   3        4.35       -4.75     12.51 o
 -15   1   3        2.99       16.32     11.67 o
 -14   1   3      445.50      509.87     16.37 o
 -13   1   3      139.34      150.42     10.56 o
 -12   1   3     1023.43      968.51     17.88 o
 -11   1   3       29.13       17.19      7.34 o
 -10   1   3     1130.90     1038.80     18.12 o
  -9   1   3       13.80       11.20      5.56 o
  -8   1   3     3865.23     4142.54     43.73 o
  -7   1   3     2733.37     2872.27     33.57 o
  -6   1   3     1839.92     1926.10     21.61 o
  -5   1   3     5360.69     5489.37     58.91 o
  -4   1   3     2681.74     2619.06     24.90 o
  -3   1   3     2423.78     2423.94     24.49 o
  -2   1   3     1192.87     1157.84     14.81 o
  -1   1   3    26490.99    26674.80    232.53 o
   0   1   3     9563.51     9148.96    101.59 o
   1   1   3     2212.08     2093.75     42.72 o
   2   1   3     5786.81     5610.10     65.00 o
   3   1   3     1342.08     1273.07     16.16 o
   4   1   3     1082.99     1115.60     16.58 o
   5   1   3     1036.90     1004.26     15.07 o
   6   1   3      355.27      348.53      9.45 o
   7   1   3     1216.48     1121.68     17.88 o
   8   1   3       29.48       33.59      7.07 o
   9   1   3      998.72     1000.73     17.36 o
  10   1   3       93.08      109.64      9.71 o
  11   1   3       47.32       12.58      9.65 o
  12   1   3        1.15       -8.41     11.27 o
  13   1   3       18.71        2.38     15.80 o
  14   1   3       11.28      -13.65     17.28 o
  15   1   3        7.08        0.33     19.47 o
  16   1   3        8.39       58.07     19.94 o
  17   1   3        0.72       -6.68     25.29 o
 -20   2   3        0.01      -17.05     17.67 o
 -19   2   3        2.44      -16.89     16.89 o
 -18   2   3        1.12        0.71     17.69 o
 -17   2   3      168.36      162.78     17.07 o
 -16   2   3       14.70       26.15     15.56 o
 -15   2   3       32.25       35.88     13.18 o
 -14   2   3      487.31      491.01     17.61 o
 -13   2   3        1.35       -0.01     10.85 o
 -12   2   3        1.51       -8.57      8.76 o
 -11   2   3       15.92       21.09      7.53 o
 -10   2   3      411.88      405.07     10.62 o
  -9   2   3     4729.03     4716.72     49.86 o
  -8   2   3     1538.29     1824.91     22.08 o
  -7   2   3      663.33      617.92     19.02 o
  -6   2   3      793.60      739.09     11.65 o
  -5   2   3      751.61      858.99     15.16 o
  -4   2   3    10283.46    10462.82    107.69 o
  -3   2   3      914.45      953.50     13.53 o
  -2   2   3     4165.62     4121.81     48.89 o
  -1   2   3     3429.28     3359.89     52.37 o
   0   2   3      262.06      245.30      6.28 o
   1   2   3     3509.31     3463.65     36.90 o
   2   2   3      365.44      419.07      7.07 o
   3   2   3     3997.29     3802.57     41.30 o
   4   2   3       28.42       18.99      4.09 o
   5   2   3     1553.71     1643.68     21.22 o
   6   2   3       87.14       88.42      7.75 o
   7   2   3      799.88      835.09     15.14 o
   8   2   3      124.35      141.25      8.93 o
   9   2   3       21.17       10.23      9.38 o
  10   2   3      188.16      205.19     12.40 o
  11   2   3       34.00       12.18     13.79 o
  12   2   3      160.56      165.65     20.45 o
  13   2   3       91.02       75.61     26.86 o
  14   2   3        0.15       11.90     29.74 o
  15   2   3        4.74      -17.42     17.42 o
  16   2   3       18.73       43.66     19.63 o
  17   2   3        1.51       -1.96     19.98 o
 -19   3   3        4.83       21.42     17.69 o
 -18   3   3        8.70        4.05     17.28 o
 -17   3   3       35.74       54.96     15.45 o
 -16   3   3        0.62       -2.21     13.66 o
 -15   3   3      144.78      137.23     14.68 o
 -14   3   3       12.47        9.16     11.90 o
 -13   3   3       12.95       10.01     15.59 o
 -12   3   3      428.85      412.41     14.79 o
 -11   3   3      267.46      239.93     11.93 o
 -10   3   3       24.83        8.60      7.98 o
  -9   3   3       52.16       50.14      5.54 o
  -8   3   3     1181.33     1230.67     18.26 o
  -7   3   3       59.79       49.01      5.34 o
  -6   3   3      990.28      952.35     12.52 o
  -5   3   3     4062.37     4265.16     42.22 o
  -4   3   3      656.02      634.57     12.40 o
  -3   3   3     5302.44     5550.21     87.09 o
  -2   3   3      625.45      653.80     15.51 o
  -1   3   3      295.51      160.44     12.15 o
   0   3   3      100.36      143.93      4.24 o
   1   3   3      954.55      806.65     11.05 o
   2   3   3     7862.72     8034.46     92.08 o
   3   3   3       28.08       41.48      5.67 o
   4   3   3        8.83        8.83      4.48 o
   5   3   3       41.67       35.89      4.09 o
   6   3   3      712.51      694.35     15.68 o
   7   3   3      165.09      142.73      7.96 o
   8   3   3      433.57      447.15     16.47 o
   9   3   3      580.09      575.12     21.51 o
  10   3   3       30.87       18.56     10.84 o
  11   3   3      370.55      441.37     21.58 o
  12   3   3        1.18      -11.88     11.88 o
  13   3   3        6.54       23.77     13.73 o
  14   3   3        2.26       -5.74     15.91 o
  15   3   3       52.08       65.95     18.10 o
  16   3   3        6.24        2.53     18.47 o
  17   3   3        3.70       -5.06     22.68 o
 -19   4   3        2.30       21.98     17.20 o
 -18   4   3       43.24       47.81     16.40 o
 -17   4   3       23.93        1.98     14.58 o
 -16   4   3      181.15      178.55     15.80 o
 -15   4   3       35.76       30.35     13.08 o
 -14   4   3      321.79      350.30     18.63 o
 -13   4   3       45.33       27.82     11.13 o
 -12   4   3      169.40      179.62     11.93 o
 -11   4   3      616.97      708.55     17.77 o
 -10   4   3      237.25      200.73     16.97 o
  -9   4   3      319.70      292.41     14.22 o
  -8   4   3     1181.58     1312.44     18.37 o
  -7   4   3     2988.12     2660.44     34.75 o
  -6   4   3     2192.27     2082.39     35.97 o
  -5   4   3      621.95      688.34     15.99 o
  -4   4   3     4405.02     4236.32     81.77 o
  -3   4   3      938.71      946.43     30.60 o
  -2   4   3     2885.93     2616.17     55.82 o
  -1   4   3     1572.14     1309.71     32.65 o
   0   4   3      907.79      919.03     16.72 o
   1   4   3     7968.48     8074.83    108.37 o
   2   4   3      856.94      991.06     13.64 o
   3   4   3     5698.17     5888.58     69.24 o
   4   4   3      105.39       96.46      7.90 o
   5   4   3     2013.11     1915.39     36.39 o
   6   4   3      207.31      232.98     12.17 o
   7   4   3      123.49      119.49      7.79 o
   8   4   3      135.07      156.48      7.93 o
   9   4   3       57.39       38.59     11.46 o
  10   4   3        5.07        2.47     13.00 o
  11   4   3      254.40      253.25     16.84 o
  12   4   3      139.69      146.16     16.40 o
  13   4   3       41.67       33.56     14.39 o
  14   4   3        0.29       12.00     19.39 o
  15   4   3        6.59       -4.28     18.14 o
  16   4   3       13.37       32.64     20.19 o
 -18   5   3       19.30       25.69     16.14 o
 -17   5   3       83.81       83.47     15.88 o
 -16   5   3        1.20       -3.78     13.99 o
 -15   5   3       39.26       42.31     15.53 o
 -14   5   3        1.30      -11.52     11.52 o
 -13   5   3       49.67       45.01     10.97 o
 -12   5   3       16.35       19.08     15.96 o
 -11   5   3       59.05       85.71     25.65 o
 -10   5   3       13.18        0.53     14.49 o
  -9   5   3        3.23       -3.07     17.90 o
  -8   5   3      564.41      616.46     19.54 o
  -7   5   3      307.50      276.98     23.60 o
  -6   5   3      526.01      661.20     17.76 o
  -5   5   3      405.88      383.44     14.37 o
  -4   5   3     9556.45    10013.18    179.29 o
  -3   5   3      210.92      227.20     11.88 o
  -2   5   3       50.80       79.63     12.11 o
  -1   5   3      127.13      136.92     14.16 o
   0   5   3        4.34       -0.60      8.88 o
   1   5   3      361.68      415.31     12.19 o
   2   5   3     1083.18     1034.91     23.51 o
   3   5   3      196.33      185.88      7.82 o
   4   5   3       13.30       24.99      7.28 o
   5   5   3        1.80       -1.73      8.13 o
   6   5   3      226.89      221.13     11.83 o
   7   5   3      136.53      131.71     14.12 o
   8   5   3        8.07       15.08     11.18 o
   9   5   3       93.64       79.00     13.27 o
  10   5   3       25.64       13.39     13.36 o
  11   5   3       43.00       72.32     24.48 o
  12   5   3       69.23      122.30     27.65 o
  13   5   3       17.84       28.79     49.53 o
  14   5   3        3.92       -1.58     28.73 o
  15   5   3        1.33       -9.15     31.01 o
  16   5   3        4.73       21.93     33.10 o
 -18   6   3        0.31       -5.35     25.03 o
 -17   6   3        1.07       -3.22     23.92 o
 -16   6   3        2.56       11.42     24.24 o
 -15   6   3        0.68       16.13     20.35 o
 -14   6   3       42.44       13.33     18.96 o
 -13   6   3      150.34      112.33     19.14 o
 -12   6   3        6.81        2.32     24.09 o
 -11   6   3       12.05       14.28     13.95 o
 -10   6   3      193.13      158.05     45.88 o
  -9   6   3      145.95      143.42     21.90 o
  -8   6   3      994.54      913.37     68.75 o
  -7   6   3     1241.27     1169.49     38.53 o
  -6   6   3     1272.90     1247.31     30.43 o
  -5   6   3     6158.90     6236.07    101.45 o
  -4   6   3      842.95      844.88     23.30 o
  -3   6   3      347.69      331.26     15.24 o
  -2   6   3     3045.49     2803.97     62.63 o
  -1   6   3      528.72      469.99     22.56 o
   0   6   3     1425.75     1499.52     30.85 o
   1   6   3      807.87      767.89     18.02 o
   2   6   3       60.89       72.60      8.99 o
   3   6   3     1631.19     1677.87     29.44 o
   4   6   3      608.24      676.86     20.53 o
   5   6   3      398.75      413.07     24.60 o
   6   6   3      192.69      196.86     13.82 o
   7   6   3      675.38      728.70     23.52 o
   8   6   3      505.66      530.29     51.65 o
   9   6   3       16.49       15.49     15.41 o
  10   6   3      508.78      509.09     31.35 o
  11   6   3        3.80       -0.24     27.65 o
  12   6   3       59.03       39.90     25.58 o
  13   6   3       47.03       50.72     31.30 o
  14   6   3       10.76       16.53     29.68 o
  15   6   3       13.11       -6.03     38.59 o
 -17   7   3       53.18       71.58     24.42 o
 -16   7   3       10.83       33.16     21.48 o
 -15   7   3        1.18      -19.07     19.07 o
 -14   7   3       12.72        4.36     24.90 o
 -13   7   3      148.86      136.02     28.66 o
 -12   7   3       31.54      -17.30     24.96 o
 -11   7   3      393.83      355.58     30.52 o
 -10   7   3       46.95       57.18     21.92 o
  -9   7   3      324.97      312.92     25.74 o
  -8   7   3       47.10       54.53     11.69 o
  -7   7   3     2998.99     2909.35     71.12 o
  -6   7   3     3585.50     3405.68     78.47 o
  -5   7   3     1546.01     1504.62     55.56 o
  -4   7   3      313.64      364.57     23.19 o
  -3   7   3      904.97      917.47     26.02 o
  -2   7   3        0.46       -9.52      9.52 o
  -1   7   3      982.03     1018.67     35.23 o
   0   7   3      281.39      310.97     19.29 o
   1   7   3       39.72       13.63      9.49 o
   2   7   3      401.22      335.95     17.86 o
   3   7   3       44.96       48.39     13.49 o
   4   7   3      949.82      858.57     47.10 o
   5   7   3      122.15      107.15     19.21 o
   6   7   3      119.65      130.34     25.52 o
   7   7   3        9.42       -1.53     19.14 o
   8   7   3      258.94      272.26     47.40 o
   9   7   3      236.15      257.21     21.74 o
  10   7   3       66.34       71.14     21.51 o
  11   7   3      186.12      160.46     25.17 o
  12   7   3        1.78      -17.52     24.70 o
  13   7   3        0.13       24.32     27.51 o
  14   7   3        1.72       -0.57     41.02 o
 -16   8   3        5.12      -19.45     57.13 o
 -15   8   3       50.51       34.64     55.30 o
 -14   8   3        0.04      -30.52     30.52 o
 -13   8   3       95.36      101.85     31.33 o
 -12   8   3        8.95      -23.34     24.72 o
 -11   8   3      271.89      266.16     30.89 o
 -10   8   3       40.88       60.16     24.73 o
  -9   8   3      279.53      247.63     62.29 o
  -8   8   3       29.46       15.15     21.44 o
  -7   8   3      152.03      120.97     22.03 o
  -6   8   3      524.43      483.39     38.89 o
  -5   8   3       23.27       -7.12     26.44 o
  -4   8   3      165.85      195.77     17.25 o
  -3   8   3      173.54      169.50     25.65 o
  -2   8   3      259.74      279.83     18.37 o
  -1   8   3       90.94      130.62     27.35 o
   0   8   3      158.10      187.56     22.33 o
   1   8   3      809.12      847.81     53.01 o
   2   8   3       29.49       40.63     14.99 o
   3   8   3      157.93      169.10     17.21 o
   4   8   3        2.46       11.92     19.00 o
   5   8   3      385.62      408.81     35.55 o
   6   8   3       46.21       13.34     21.07 o
   7   8   3        0.69      -37.07     39.50 o
   8   8   3      185.56      263.75     49.83 o
   9   8   3       35.36       84.47     47.40 o
  10   8   3       21.88       30.39     48.01 o
  11   8   3        0.03       93.59     52.87 o
  12   8   3       59.43      -28.56     52.87 o
  13   8   3       39.21       63.81     57.73 o
 -14   9   3        0.52        4.86     57.73 o
 -13   9   3       51.87       84.47     56.52 o
 -12   9   3        4.44      -13.37     49.83 o
 -11   9   3       24.66       86.30     49.83 o
 -10   9   3      126.06      148.67     64.42 o
  -9   9   3        5.84      -13.48     24.40 o
  -8   9   3      752.84      792.54     96.02 o
  -7   9   3       12.94       17.54     22.89 o
  -6   9   3      101.22       44.42     26.13 o
  -5   9   3     1136.50     1040.69     42.56 o
  -4   9   3      119.97      131.54     22.19 o
  -3   9   3      410.74      378.18     39.50 o
  -2   9   3      156.57      154.03     21.12 o
  -1   9   3       70.12       94.81     17.23 o
   0   9   3      223.75      256.06     25.77 o
   1   9   3      166.82      190.46     19.34 o
   2   9   3     1487.68     1463.58     38.36 o
   3   9   3      364.33      356.09     22.42 o
   4   9   3      177.84      221.03     26.38 o
   5   9   3        1.39       16.16     27.04 o
   6   9   3      127.23      159.83     46.79 o
   7   9   3        8.55       33.42     44.36 o
   8   9   3        3.10       23.70     47.40 o
   9   9   3        1.25       75.36     52.26 o
  10   9   3        0.17       24.92     52.87 o
  11   9   3       10.67       -3.04     54.69 o
  12   9   3       10.79      -29.78     57.13 o
 -13  10   3       12.11      -15.19     57.73 o
 -12  10   3       65.13       42.54     56.52 o
 -11  10   3        2.92      -24.92     52.26 o
 -10  10   3       15.08        3.04     50.44 o
  -9  10   3        0.33       54.09     49.23 o
  -8  10   3       36.48      113.04     48.01 o
  -7  10   3       83.56      129.44     46.79 o
  -6  10   3      119.18      159.66     34.94 o
  -5  10   3      475.39      523.01     34.17 o
  -4  10   3        4.67       -8.49     37.07 o
  -3  10   3        3.72      -33.12     33.12 o
  -2  10   3      100.96      113.06     24.81 o
  -1  10   3       81.59       62.90     19.56 o
   0  10   3       13.70       13.66     18.56 o
   1  10   3      138.01      116.65     29.07 o
   2  10   3       52.21       64.47     19.87 o
   3  10   3      105.87       98.62     20.64 o
   4  10   3       58.87      113.04     44.36 o
   5  10   3       65.19       36.46     45.58 o
   6  10   3       59.67       79.00     48.01 o
   7  10   3        0.87      -19.45     47.40 o
   8  10   3      146.90      142.21     55.30 o
   9  10   3        0.63      -43.15     52.26 o
  10  10   3        8.11       60.16     57.13 o
 -10  11   3       60.84       79.00     55.91 o
  -9  11   3       20.02       99.06     55.30 o
  -8  11   3       91.43      184.14     55.91 o
  -7  11   3        2.67       18.23     48.62 o
  -6  11   3      113.59       67.46     49.23 o
  -5  11   3       85.33      -12.15     43.15 o
  -4  11   3        5.04      -18.84     41.93 o
  -3  11   3      401.65      483.14     54.69 o
  -2  11   3       40.08       43.69     55.30 o
  -1  11   3      319.76      323.03     36.77 o
   0  11   3      414.65      451.83     23.36 o
   1  11   3       46.57       48.68     21.78 o
   2  11   3      144.87      202.16     35.47 o
   3  11   3       60.67       17.02     43.76 o
   4  11   3      222.41      255.85     55.30 o
   5  11   3       23.37       52.26     48.62 o
   6  11   3      101.06      193.86     55.91 o
   7  11   3       97.61      126.41     56.52 o
   8  11   3       41.62       34.64     55.91 o
  -7  12   3       41.79        6.08     52.26 o
  -6  12   3        5.37       33.42     51.05 o
  -5  12   3        1.26      -22.49     48.62 o
  -4  12   3        4.59       42.54     49.83 o
  -3  12   3        9.72       58.95     46.79 o
  -2  12   3       44.65       -1.82     44.36 o
  -1  12   3       33.02       50.44     29.59 o
   0  12   3       43.95       36.36     28.55 o
   2  12   3       25.67      -18.23     44.36 o
   3  12   3       20.17       94.20     51.66 o
   4  12   3        9.08      -39.50     49.83 o
   5  12   3       44.35       95.41     55.91 o
 -20   0   4        9.18      -17.47     38.29 o
 -19   0   4       23.78      -12.96     27.95 o
 -18   0   4        0.27        1.81     19.97 o
 -17   0   4        2.51       23.85     18.82 o
 -16   0   4       14.14       49.25     31.65 o
 -15   0   4     1323.37     1413.32     38.30 o
 -14   0   4      730.84      647.54     21.58 o
 -13   0   4        4.24        4.96     11.77 o
 -12   0   4     1247.72     1196.46     25.58 o
 -11   0   4      557.25      493.93     19.08 o
 -10   0   4        0.30        0.86      8.06 o
  -9   0   4     5040.72     4998.30     68.92 o
  -8   0   4      810.46      981.74     18.70 o
  -7   0   4      167.50      125.37      7.22 o
  -6   0   4     4919.43     4986.90     72.54 o
  -5   0   4     1830.67     1938.79     28.00 o
  -4   0   4     3569.49     3514.18     47.07 o
  -3   0   4     4237.07     4375.51     50.37 o
  -2   0   4    29634.60    28732.55    355.76 o
  -1   0   4     2907.95     2755.83     50.95 o
   0   0   4    35676.48    34743.54    492.57 o
   1   0   4    43318.90    42867.65    607.02 o
   2   0   4     2022.35     1839.57     30.35 o
   3   0   4    11121.71    10887.50    157.99 o
   4   0   4      654.66      759.55     17.56 o
   5   0   4    10154.20    10127.76    148.84 o
   6   0   4       44.89       39.74     16.39 o
   7   0   4      147.10      167.37     10.68 o
   8   0   4      883.53      961.25     22.85 o
   9   0   4      995.81     1044.99     26.05 o
  10   0   4      278.20      254.98     14.93 o
  11   0   4     1180.50     1167.41     27.09 o
  12   0   4        1.09       -3.28     14.89 o
  13   0   4        9.26        6.86     18.14 o
  14   0   4        0.08      -21.95     23.51 o
  15   0   4       19.60       32.21     44.36 o
  16   0   4       18.87       64.42     48.01 o
  17   0   4        0.19      -32.82     46.79 o
 -20   1   4        8.44        1.67     20.56 o
 -19   1   4        5.95       -7.50     16.37 o
 -18   1   4        0.01        3.69     14.91 o
 -17   1   4       62.96       77.94     15.14 o
 -16   1   4      308.84      308.14     15.55 o
 -15   1   4       83.78      112.09     12.56 o
 -14   1   4       21.55       38.54      9.81 o
 -13   1   4      130.92      134.01      9.33 o
 -12   1   4       34.29       51.51      8.41 o
 -11   1   4      462.75      412.38     13.85 o
 -10   1   4      747.51      755.53     20.00 o
  -9   1   4     1210.55     1304.75     17.89 o
  -8   1   4        3.25        2.08      4.70 o
  -7   1   4       19.09       13.60      3.98 o
  -6   1   4     4859.61     5049.08     50.84 o
  -5   1   4     5343.59     5358.98     49.20 o
  -4   1   4       61.42       71.34      3.30 o
  -3   1   4      176.23      195.35      4.36 o
  -2   1   4     7264.91     7305.06     73.14 o
  -1   1   4     3824.57     3874.21     40.64 o
   0   1   4      361.79      424.32      7.77 o
   1   1   4     3304.77     3379.77     40.32 o
   2   1   4     6090.63     5988.66     69.58 o
   3   1   4     2242.49     2240.29     29.00 o
   4   1   4      623.13      597.14     11.00 o
   5   1   4      212.54      191.13      7.46 o
   6   1   4        5.01       -4.06      6.22 o
   7   1   4      136.68      107.95      9.30 o
   8   1   4      505.63      546.63     14.09 o
   9   1   4      150.78      194.63     11.26 o
  10   1   4      231.37      257.68     12.64 o
  11   1   4       20.14       20.18     11.99 o
  12   1   4        0.37       -6.83     12.92 o
  13   1   4       55.12       58.86     17.79 o
  14   1   4       18.40       29.87     15.53 o
  15   1   4       13.93       11.03     20.70 o
  16   1   4        8.33       -7.23     21.02 o
 -20   2   4        0.78       -3.79     17.46 o
 -19   2   4        3.70       10.79     16.53 o
 -18   2   4       75.62      114.49     16.80 o
 -17   2   4        5.53        0.21     13.31 o
 -16   2   4      249.53      235.88     19.46 o
 -15   2   4       88.99      119.44     14.50 o
 -14   2   4       55.52       39.16     20.15 o
 -13   2   4      284.60      300.58     14.44 o
 -12   2   4      499.95      417.49     13.45 o
 -11   2   4      456.98      455.25     12.76 o
 -10   2   4        1.10        5.39      6.17 o
  -9   2   4      528.06      394.72      9.56 o
  -8   2   4     6091.55     5646.98     62.52 o
  -7   2   4      179.83      221.08      7.30 o
  -6   2   4     9209.82     9520.02     91.87 o
  -5   2   4       25.96       11.02      3.51 o
  -4   2   4     6308.79     6573.52     75.40 o
  -3   2   4      236.42      236.96      6.22 o
  -2   2   4     4756.23     4619.20     45.77 o
  -1   2   4     1752.97     1816.61     22.69 o
   0   2   4     6811.18     6985.32     71.54 o
   1   2   4     2535.71     2553.01     31.01 o
   2   2   4      183.83      176.14      6.55 o
   3   2   4     1636.05     1472.25     18.44 o
   4   2   4     2898.21     3091.13     35.49 o
   5   2   4      500.28      507.77     11.00 o
   6   2   4      260.28      305.65      9.52 o
   7   2   4        5.58       -6.31      7.10 o
   8   2   4      304.46      324.81     11.38 o
   9   2   4      794.46      751.28     25.96 o
  10   2   4       26.50       13.84     11.01 o
  11   2   4        3.94        3.97     14.31 o
  12   2   4      314.63      334.20     21.06 o
  13   2   4       61.24       77.85     17.93 o
  14   2   4        0.05       19.16     18.52 o
  15   2   4        2.51       -6.60     23.47 o
  16   2   4       22.55       -3.94     26.05 o
 -20   3   4        0.27       15.96     20.18 o
 -19   3   4       31.35       -3.15     18.16 o
 -18   3   4       31.00       30.13     16.57 o
 -17   3   4       17.97       -2.40     14.83 o
 -16   3   4       91.55       84.02     19.80 o
 -15   3   4        6.63       16.99     12.57 o
 -14   3   4        7.74        3.88     12.06 o
 -13   3   4       42.71       47.41     11.16 o
 -12   3   4      584.62      560.85     16.70 o
 -11   3   4       23.19        5.20      8.74 o
 -10   3   4      243.48      325.54     12.97 o
  -9   3   4      147.10      165.37      7.48 o
  -8   3   4     1558.11     1509.94     28.60 o
  -7   3   4     2796.14     3184.48     33.52 o
  -6   3   4     1615.11     1500.46     17.53 o
  -5   3   4     4645.64     4942.99     52.69 o
  -4   3   4     3393.32     3765.87     45.38 o
  -3   3   4     5180.77     4992.81     53.89 o
  -2   3   4      923.15      893.30     14.90 o
  -1   3   4      685.02      709.53     11.91 o
   0   3   4     2906.88     2759.26     31.01 o
   1   3   4     1624.71     1617.92     24.37 o
   2   3   4     2588.56     2351.59     34.35 o
   3   3   4       26.02       31.31      4.16 o
   4   3   4     3006.93     2993.94     33.98 o
   5   3   4      680.74      651.42     12.74 o
   6   3   4        2.74        4.31      5.93 o
   7   3   4      403.45      384.29     12.60 o
   8   3   4      120.41      134.20     13.33 o
   9   3   4       67.25       73.16     24.12 o
  10   3   4      205.74      226.53     16.23 o
  11   3   4        0.45      -11.31     14.44 o
  12   3   4       76.14      105.67     14.19 o
  13   3   4       30.09       52.09     14.40 o
  14   3   4        1.96        3.68     16.49 o
  15   3   4        4.90       40.25     21.27 o
  16   3   4        2.73       13.39     22.07 o
 -19   4   4       34.81       43.54     17.17 o
 -18   4   4        9.73       -7.72     15.82 o
 -17   4   4       45.76       27.99     16.23 o
 -16   4   4        5.46       20.33     13.59 o
 -15   4   4       59.52       53.40     13.97 o
 -14   4   4       49.33       62.26     17.65 o
 -13   4   4       30.01       25.91     11.03 o
 -12   4   4      339.11      354.65     14.03 o
 -11   4   4      273.58      285.73     12.16 o
 -10   4   4      182.22      178.08     10.28 o
  -9   4   4      100.21       80.12      7.04 o
  -8   4   4      168.31      122.95      7.10 o
  -7   4   4      403.48      484.02     11.22 o
  -6   4   4       24.61       31.63      5.99 o
  -5   4   4       17.69       17.29      7.63 o
  -4   4   4      706.06      676.56     24.82 o
  -3   4   4       57.99       76.62      8.36 o
  -2   4   4      631.51      605.16     29.47 o
  -1   4   4      700.22      645.32     17.63 o
   0   4   4       22.36       25.92      4.45 o
   1   4   4        4.77       22.92      5.79 o
   2   4   4       20.25        9.53     10.80 o
   3   4   4      960.54     1049.45     19.39 o
   4   4   4      175.87      183.24      9.31 o
   5   4   4      398.40      453.10     14.31 o
   6   4   4      295.34      340.79     13.50 o
   7   4   4       21.59       27.30      5.98 o
   8   4   4        8.01       -8.26      8.26 o
   9   4   4      190.03      195.15     11.43 o
  10   4   4        0.66        2.21     10.11 o
  11   4   4       20.41       29.24     11.75 o
  12   4   4        8.98       11.84     13.88 o
  13   4   4       23.88       14.23     17.42 o
  14   4   4       38.37       65.73     18.57 o
  15   4   4       29.26       41.60     20.19 o
  16   4   4        0.20       -8.99     20.31 o
 -19   5   4        9.66      -10.34     18.33 o
 -18   5   4       26.87       12.98     16.24 o
 -17   5   4       22.87       32.64     26.49 o
 -16   5   4       11.96       -6.92     13.03 o
 -15   5   4      101.59      100.24     22.24 o
 -14   5   4        4.92        5.30     11.19 o
 -13   5   4        6.03       -4.45     10.25 o
 -12   5   4      980.62      913.58     25.85 o
 -11   5   4      454.60      531.17     18.85 o
 -10   5   4      381.84      410.89     28.31 o
  -9   5   4      975.14     1003.99     22.60 o
  -8   5   4     2101.73     2261.51     41.47 o
  -7   5   4     1006.90      992.53     25.38 o
  -6   5   4      854.62      801.57     15.85 o
  -5   5   4     9519.53     9194.71    143.75 o
  -4   5   4        2.08        7.57     12.40 o
  -3   5   4     2304.51     2286.03     43.50 o
  -2   5   4     1296.00     1322.76     35.17 o
  -1   5   4     4140.72     4081.65     85.08 o
   0   5   4     7414.87     6684.91     91.51 o
   1   5   4      591.49      742.50     16.11 o
   2   5   4     1611.72     1561.75     19.94 o
   3   5   4       77.01       66.49      7.37 o
   4   5   4      331.00      349.97     12.30 o
   5   5   4        5.59        6.59      8.54 o
   6   5   4      616.38      583.16     17.24 o
   7   5   4      882.93      868.26     23.33 o
   8   5   4       64.77       56.91     20.86 o
   9   5   4      330.23      311.97     20.83 o
  10   5   4       15.57       13.73     17.50 o
  11   5   4      168.37      192.36     21.75 o
  12   5   4        4.40       -1.69     58.64 o
  13   5   4       90.03       94.77     29.92 o
  14   5   4       42.93       15.97     31.07 o
  15   5   4       13.17       16.40     33.00 o
 -18   6   4       19.36      -13.37     24.39 o
 -17   6   4        0.24       17.27     23.96 o
 -16   6   4       26.00       32.28     21.34 o
 -15   6   4       18.39        8.40     20.00 o
 -14   6   4        8.79        7.67     20.14 o
 -13   6   4        1.82       11.67     17.17 o
 -12   6   4      179.29      179.42     17.65 o
 -11   6   4       25.59        3.23     20.67 o
 -10   6   4        4.86      -13.84     20.14 o
  -9   6   4      810.93      772.97     34.30 o
  -8   6   4      135.67      126.88     19.45 o
  -7   6   4       29.88       47.37     17.19 o
  -6   6   4       31.80       36.08     22.49 o
  -5   6   4      365.64      376.54     27.30 o
  -4   6   4      998.09      891.79     24.54 o
  -3   6   4       88.83       56.10     11.59 o
  -2   6   4      182.21      283.20     28.56 o
  -1   6   4      222.15      274.95     39.20 o
   0   6   4       23.66       30.30      7.85 o
   1   6   4     1460.00     1531.46     27.14 o
   2   6   4      240.16      209.89     14.82 o
   3   6   4       15.65       17.38     15.06 o
   4   6   4      301.50      284.64     27.35 o
   5   6   4       24.05       26.82     11.12 o
   6   6   4       12.52        7.39     12.51 o
   7   6   4       56.83       49.25     14.67 o
   8   6   4      100.22       95.61     16.59 o
   9   6   4        1.77      -11.33     16.46 o
  10   6   4        7.47        5.83     23.26 o
  11   6   4       55.47      110.37     47.10 o
  12   6   4       70.40       46.73     27.65 o
  13   6   4       35.73       21.64     44.97 o
  14   6   4       20.92       -5.10     30.58 o
 -17   7   4        4.07        5.91     22.72 o
 -16   7   4        2.89      -21.72     33.48 o
 -15   7   4       12.62       41.99     20.03 o
 -14   7   4       42.78       41.44     33.73 o
 -13   7   4       61.37       26.03     39.50 o
 -12   7   4       24.73       54.92     25.81 o
 -11   7   4        8.33       43.23     31.30 o
 -10   7   4      648.45      598.51     32.84 o
  -9   7   4      292.28      279.09     25.03 o
  -8   7   4       33.12       19.91     10.63 o
  -7   7   4     1270.73     1153.88     41.63 o
  -6   7   4      846.58      713.23     33.20 o
  -5   7   4       48.23        6.58     52.57 o
  -4   7   4      398.92      400.74     18.47 o
  -3   7   4      690.18      739.66     24.52 o
  -2   7   4      215.68      222.38     19.64 o
  -1   7   4      185.52      251.95     21.27 o
   0   7   4      363.52      435.23     42.57 o
   1   7   4      157.56      169.42     15.63 o
   2   7   4     1370.23     1372.84     33.78 o
   3   7   4      126.94      115.27     19.45 o
   4   7   4       74.52      108.41     31.60 o
   5   7   4       39.45       57.10     19.67 o
   6   7   4        5.13      -19.02     45.27 o
   7   7   4       47.90       31.01     21.34 o
   8   7   4       29.84       -1.22     28.65 o
   9   7   4        3.37       -9.07     31.30 o
  10   7   4        7.34       18.59     21.86 o
  11   7   4       11.92      -23.61     23.61 o
  12   7   4        0.13        1.72     43.15 o
  13   7   4       38.37       68.80     29.63 o
 -16   8   4        9.90      -54.69     54.69 o
 -15   8   4        0.96      -30.44     30.44 o
 -14   8   4       18.34        7.48     29.34 o
 -13   8   4       52.81       27.93     27.54 o
 -12   8   4        6.90       15.76     27.14 o
 -11   8   4      369.31      467.70     34.90 o
 -10   8   4        2.92      -20.91     22.25 o
  -9   8   4      199.43      208.03     16.16 o
  -8   8   4      140.45      145.45     29.78 o
  -7   8   4     1650.38     1618.31     49.57 o
  -6   8   4      728.91      696.69     59.86 o
  -5   8   4     1070.75     1047.76     39.28 o
  -4   8   4      293.97      305.26     24.53 o
  -3   8   4      394.68      376.04     20.32 o
  -2   8   4     1434.62     1299.39    104.83 o
  -1   8   4      629.04      590.87     30.04 o
   0   8   4      143.55      161.31     17.28 o
   1   8   4     1217.84     1212.36     33.29 o
   2   8   4       12.37       14.04     15.11 o
   3   8   4      140.37      122.66     17.33 o
   4   8   4      609.41      563.83     30.94 o
   5   8   4      638.97      663.33     42.24 o
   6   8   4      252.99      224.58     37.37 o
   7   8   4        4.53       18.84     41.93 o
   8   8   4      233.02      286.84     52.26 o
   9   8   4       28.20       55.91     48.01 o
  10   8   4       18.48       -3.65     49.83 o
  11   8   4        1.15      -20.66     51.66 o
  12   8   4        9.53       21.88     57.13 o
 -14   9   4       19.36      -52.26     52.26 o
 -13   9   4        4.95        2.43     52.26 o
 -12   9   4        6.34       14.41     31.30 o
 -11   9   4       68.10       90.45     29.67 o
 -10   9   4       23.82       15.06     27.40 o
  -9   9   4       13.60      -14.53     24.48 o
  -8   9   4        4.76       10.48     23.91 o
  -7   9   4       71.64       73.21     24.82 o
  -6   9   4       25.04       50.91     41.32 o
  -5   9   4       23.31       33.76     22.19 o
  -4   9   4      132.52      132.01     24.57 o
  -3   9   4       52.97       92.05     22.05 o
  -2   9   4      113.23      127.91     19.12 o
  -1   9   4        0.16       21.88     24.31 o
   0   9   4      116.73      163.95     21.03 o
   1   9   4      241.96      223.98     20.27 o
   2   9   4        2.36       17.84     17.36 o
   3   9   4        5.03        1.03     17.52 o
   4   9   4      158.67      203.97     33.73 o
   5   9   4        2.53       47.86     24.06 o
   6   9   4       32.92       64.42     46.19 o
   7   9   4        5.52      -29.78     44.97 o
   8   9   4       11.56      -45.58     45.58 o
   9   9   4        4.42      -24.92     51.66 o
  10   9   4        2.92       10.94     53.48 o
  11   9   4        1.78       45.58     58.34 o
 -13  10   4       49.47       12.76     57.73 o
 -12  10   4        0.70       35.25     54.09 o
 -11  10   4       97.87       89.94     54.69 o
 -10  10   4        6.46       -2.43     47.40 o
  -9  10   4      244.25      253.32     32.66 o
  -8  10   4      347.02      301.90     31.95 o
  -7  10   4       13.62        1.55     25.62 o
  -6  10   4      439.94      449.05     33.44 o
  -5  10   4      193.36      240.89     29.32 o
  -4  10   4      584.69      685.50     38.29 o
  -3  10   4       62.09       74.38     25.24 o
  -2  10   4      193.34      216.46     26.42 o
  -1  10   4      265.02      295.83     19.60 o
   0  10   4       94.52      114.55     20.57 o
   1  10   4      191.61      234.36     32.03 o
   2  10   4        0.25       17.34     19.62 o
   3  10   4      491.91      530.83     32.88 o
   4  10   4       31.45       58.60     26.25 o
   5  10   4       23.95      -26.13     44.36 o
   6  10   4       22.73       65.63     49.83 o
   7  10   4        0.86        0.00     48.62 o
   8  10   4       23.35       19.45     54.09 o
   9  10   4        2.65       10.33     56.52 o
 -11  11   4       51.94       43.76     58.34 o
 -10  11   4        0.96      -53.48     53.48 o
  -9  11   4        6.41      -46.79     51.66 o
  -8  11   4        8.71      -21.88     50.44 o
  -7  11   4       89.83      137.95     51.05 o
  -6  11   4       42.08       53.48     47.40 o
  -5  11   4      202.84      241.22     30.63 o
  -4  11   4        7.19       42.71     28.01 o
  -3  11   4       25.89       37.95     26.57 o
  -2  11   4       12.24       20.68     27.16 o
  -1  11   4       31.55       34.31     21.07 o
   0  11   4       30.28       15.44     20.70 o
   1  11   4        2.24       -9.32     21.31 o
   2  11   4       57.51       87.92     23.42 o
   3  11   4       24.23       18.84     45.58 o
   4  11   4       37.81      -30.39     47.40 o
   5  11   4       19.26       13.37     48.62 o
   6  11   4        0.43       17.02     52.26 o
   7  11   4        6.34        1.82     54.09 o
  -7  12   4        0.33       32.82     54.09 o
  -6  12   4       68.63       69.89     54.09 o
  -5  12   4       85.10       66.85     51.05 o
  -4  12   4        5.98       23.09     48.01 o
  -3  12   4       11.09       31.60     46.19 o
  -2  12   4        1.63       15.93     29.50 o
  -1  12   4       19.18       35.81     29.50 o
   0  12   4        4.02      -15.95     23.30 o
   1  12   4       38.57       70.59     40.41 o
   2  12   4       21.87      -44.97     46.19 o
   3  12   4       18.18      -32.82     47.40 o
   4  12   4       27.08      -48.62     48.62 o
 -20   1   5        7.64       -1.39     17.27 o
 -19   1   5        7.10        8.09     19.08 o
 -18   1   5        1.48      -14.82     14.82 o
 -17   1   5        0.82        1.21     13.90 o
 -16   1   5        6.93      -11.60     11.60 o
 -15   1   5       11.91        9.23     10.10 o
 -14   1   5        3.12        2.93      9.45 o
 -13   1   5        1.78       -1.25      8.69 o
 -12   1   5      462.02      483.59     11.64 o
 -11   1   5      733.32      790.44     17.94 o
 -10   1   5     2064.56     1978.09     22.94 o
  -9   1   5     1028.96     1075.08     14.60 o
  -8   1   5     1538.88     1431.85     17.03 o
  -7   1   5    11436.35    11145.90    101.82 o
  -6   1   5     3727.35     3960.17     33.62 o
  -5   1   5     3634.44     3479.39     31.17 o
  -4   1   5     2301.92     2299.14     21.36 o
  -3   1   5     8286.83     8476.46     71.78 o
  -2   1   5     2236.64     2169.19     20.95 o
  -1   1   5       84.92       85.79      3.82 o
   0   1   5    10421.15     9995.43    102.14 o
   1   1   5      693.33      680.19     10.54 o
   2   1   5     3480.46     3269.62     40.29 o
   3   1   5     1335.64     1428.71     21.52 o
   4   1   5     1538.88     1553.14     23.17 o
   5   1   5     1233.99     1191.52     20.06 o
   6   1   5       21.37       17.64      8.10 o
   7   1   5       24.50       19.94      9.27 o
   8   1   5        4.87        3.91     10.19 o
   9   1   5       50.19       30.85     10.13 o
  10   1   5       11.79       18.03     13.52 o
  11   1   5      193.36      228.59     17.20 o
  12   1   5       19.77        7.86     13.97 o
  13   1   5        0.44      -15.09     17.08 o
  14   1   5        0.08      -18.51     18.51 o
  15   1   5        0.17      -16.38     20.26 o
  16   1   5        3.51       25.76     34.59 o
 -20   2   5       36.71       37.46     17.61 o
 -19   2   5        2.60       11.92     16.20 o
 -18   2   5        7.52       -4.63     14.87 o
 -17   2   5        0.72        9.58     13.00 o
 -16   2   5      135.99      151.24     16.66 o
 -15   2   5        1.13        1.95     15.54 o
 -14   2   5      168.79      178.57     11.96 o
 -13   2   5      925.66      886.78     20.29 o
 -12   2   5      237.99      239.48     11.87 o
 -11   2   5      267.23      301.17     11.32 o
 -10   2   5       54.41       50.34      6.41 o
  -9   2   5      335.62      360.91     14.80 o
  -8   2   5      697.45      662.01     16.53 o
  -7   2   5     1568.90     1693.31     18.69 o
  -6   2   5      217.61      293.94      6.77 o
  -5   2   5       85.19      145.20      4.92 o
  -4   2   5     2397.06     2403.15     25.28 o
  -3   2   5     4119.47     4259.40     39.91 o
  -2   2   5     3370.46     3401.51     36.58 o
  -1   2   5      195.48      188.98      5.02 o
   0   2   5      834.96      783.98     12.16 o
   1   2   5     4187.43     4135.19     49.08 o
   2   2   5        0.83        9.38      6.95 o
   3   2   5     2345.97     2190.71     29.19 o
   4   2   5      410.47      436.58     11.72 o
   5   2   5      334.75      377.46     13.05 o
   6   2   5      458.32      469.59     16.51 o
   7   2   5       85.10       75.75      8.68 o
   8   2   5      539.68      529.81     15.97 o
   9   2   5      348.04      400.80     14.81 o
  10   2   5        9.44        2.90     13.86 o
  11   2   5       25.69       44.18     16.02 o
  12   2   5       87.16       88.37     17.86 o
  13   2   5       31.27        3.61     18.18 o
  14   2   5        0.95      -22.83     22.83 o
  15   2   5        0.31        1.98     20.31 o
  16   2   5        0.69      -23.36     23.36 o
 -20   3   5        0.17      -18.09     18.09 o
 -19   3   5        9.41        2.19     18.02 o
 -18   3   5       38.81       36.76     15.91 o
 -17   3   5        7.07      -14.12     14.12 o
 -16   3   5       16.62       33.11     13.66 o
 -15   3   5       14.80        4.99     12.35 o
 -14   3   5      296.26      231.94     14.32 o
 -13   3   5        3.44       10.91     10.58 o
 -12   3   5       98.95      120.16     14.24 o
 -11   3   5       19.02       17.87      9.14 o
 -10   3   5      165.64      173.83      9.33 o
  -9   3   5      534.82      595.57     12.90 o
  -8   3   5       62.82       19.30      5.49 o
  -7   3   5       17.44       63.97      4.95 o
  -6   3   5      139.23      136.84      5.74 o
  -5   3   5     5084.45     5085.30     54.41 o
  -4   3   5      410.08      419.83      9.97 o
  -3   3   5      785.41      880.44     12.56 o
  -2   3   5     5608.06     5552.07     74.08 o
  -1   3   5      164.46      156.24      5.46 o
   0   3   5     1694.60     1629.52     26.30 o
   1   3   5      172.61      209.81     10.53 o
   2   3   5      900.30      886.94     16.56 o
   3   3   5       17.63       14.24      4.75 o
   4   3   5     2897.30     3052.59     35.05 o
   5   3   5      206.37      217.74     10.54 o
   6   3   5       20.63       35.28      7.70 o
   7   3   5      682.66      716.21     23.16 o
   8   3   5        0.43       -0.38     11.25 o
   9   3   5        1.24       12.60     16.40 o
  10   3   5      131.50      145.42     16.03 o
  11   3   5        9.31       11.91     22.72 o
  12   3   5       56.68       50.85     17.72 o
  13   3   5       12.15        2.65     16.85 o
  14   3   5        0.33      -15.58     19.66 o
  15   3   5        6.01        3.27     23.72 o
 -19   4   5       11.99       24.36     16.42 o
 -18   4   5       12.45        9.05     15.76 o
 -17   4   5       34.76       44.11     18.74 o
 -16   4   5       47.25       28.32     18.32 o
 -15   4   5        2.05       -8.25     12.35 o
 -14   4   5       20.84       39.80     11.95 o
 -13   4   5     1044.16     1054.62     23.02 o
 -12   4   5      603.70      546.20     26.48 o
 -11   4   5      873.51      870.62     19.39 o
 -10   4   5     1277.08     1181.98     21.59 o
  -9   4   5     1951.06     2008.00     30.64 o
  -8   4   5       80.30       61.21      6.86 o
  -7   4   5      122.52      146.19      6.98 o
  -6   4   5     8692.44     9091.10     94.80 o
  -5   4   5        5.13        6.51      4.51 o
  -4   4   5      904.10      855.97     16.19 o
  -3   4   5       63.57       47.81      6.58 o
  -2   4   5     9143.60     9188.95    119.45 o
  -1   4   5     2643.55     2554.62     29.37 o
   0   4   5       65.71      137.84      5.93 o
   1   4   5      398.85      321.33     13.31 o
   2   4   5     1762.47     1751.36     34.18 o
   3   4   5     2270.04     2054.67     32.29 o
   4   4   5     2015.80     1895.46     35.77 o
   5   4   5      370.41      343.81     13.20 o
   6   4   5      318.78      315.72     20.69 o
   7   4   5      232.18      235.24     10.34 o
   8   4   5        6.96       15.53      8.94 o
   9   4   5        0.33       -2.13     10.30 o
  10   4   5      144.44      160.74     18.25 o
  11   4   5       71.98       56.27     14.17 o
  12   4   5       14.67       18.08     16.80 o
  13   4   5        9.58       15.02     22.53 o
  14   4   5       19.36       49.26     19.25 o
  15   4   5        2.77        0.72     20.18 o
 -19   5   5       25.56       13.96     16.21 o
 -18   5   5        8.00       18.95     15.61 o
 -17   5   5       78.36       56.33     14.67 o
 -16   5   5        5.50       15.69     14.64 o
 -15   5   5        1.82       24.98     16.33 o
 -14   5   5       92.08      108.42     12.54 o
 -13   5   5       19.85       11.09     10.32 o
 -12   5   5      126.26      116.26     10.58 o
 -11   5   5      180.18      176.66     15.23 o
 -10   5   5        5.83        3.19     10.60 o
  -9   5   5      196.78      182.10     11.90 o
  -8   5   5     1094.26     1052.82     21.55 o
  -7   5   5        7.95        9.27     11.28 o
  -6   5   5      524.34      513.04     16.02 o
  -5   5   5      176.95      234.32     29.17 o
  -4   5   5       20.65       44.46     10.05 o
  -3   5   5       86.07       89.86     10.86 o
  -1   5   5        1.59        0.54     10.47 o
   0   5   5        4.67       16.06      6.50 o
   1   5   5        2.13       -2.25      4.80 o
   2   5   5       29.24       40.13      8.95 o
   3   5   5      809.34      760.74     21.81 o
   4   5   5      354.18      381.26     21.97 o
   5   5   5       65.85       75.76     13.66 o
   6   5   5       90.34       50.80     14.24 o
   7   5   5       84.49       62.15     15.96 o
   8   5   5       69.39       55.72     16.99 o
   9   5   5       59.23       86.93     18.85 o
  10   5   5       12.31       -6.54     18.90 o
  11   5   5        2.15      -19.77     19.77 o
  12   5   5       60.44       30.32     28.32 o
  13   5   5       42.58       11.32     49.23 o
  14   5   5        0.40      -20.86     31.38 o
 -18   6   5        0.49       -7.96     24.83 o
 -17   6   5       26.65       26.42     23.85 o
 -16   6   5       30.85      -20.51     20.51 o
 -15   6   5       66.76      105.33     28.84 o
 -14   6   5        0.66        5.65     19.87 o
 -13   6   5       60.11       49.16     17.16 o
 -12   6   5       27.73       31.69     23.34 o
 -11   6   5      149.89      143.23     24.24 o
 -10   6   5       80.53       73.06     21.03 o
  -9   6   5      743.70      749.43     23.19 o
  -8   6   5      391.70      370.31     16.66 o
  -7   6   5       88.33       93.68     18.83 o
  -6   6   5     1711.15     1608.71     53.18 o
  -5   6   5       96.19       74.65     11.73 o
  -4   6   5     7566.62     7509.10    214.61 o
  -3   6   5     1118.38     1043.62     26.92 o
  -2   6   5      200.34      207.84     27.35 o
  -1   6   5      653.44      707.68     22.74 o
   0   6   5      111.15       84.76     13.25 o
   1   6   5      682.69      646.69     22.50 o
   2   6   5       82.71       54.56     16.30 o
   3   6   5      324.69      381.91     23.78 o
   4   6   5      313.01      325.26     16.50 o
   5   6   5      110.23      102.75     23.62 o
   6   6   5      297.13      261.44     22.52 o
   7   6   5       70.54       80.77     16.36 o
   8   6   5        1.91      -10.68     17.99 o
   9   6   5       14.35       28.82     18.55 o
  10   6   5        1.94       20.91     24.27 o
  11   6   5       16.86       46.90     40.72 o
  12   6   5       81.35       86.36     29.34 o
  13   6   5       36.03       58.50     72.93 o
  14   6   5       17.65       31.39     33.23 o
 -17   7   5       20.97        8.90     41.02 o
 -16   7   5        8.33      -28.89     28.89 o
 -15   7   5       62.90       70.71     30.76 o
 -14   7   5       17.54       -2.46     26.83 o
 -13   7   5      249.66      210.00     29.87 o
 -12   7   5      101.21      130.80     42.54 o
 -11   7   5        8.80       10.88     23.65 o
 -10   7   5      313.12      329.01     27.74 o
  -9   7   5      130.33      121.19     13.92 o
  -8   7   5      171.51      181.56     27.04 o
  -7   7   5     2389.53     2297.72     71.41 o
  -6   7   5      147.42      130.30     20.85 o
  -5   7   5     3173.75     3095.13     72.92 o
  -4   7   5      136.61      119.91     14.84 o
  -3   7   5     2062.35     1971.82     57.39 o
  -2   7   5       27.59       14.13      9.54 o
  -1   7   5      586.23      611.90     23.47 o
   0   7   5     2204.82     2055.90     43.55 o
   1   7   5      345.65      400.15     19.92 o
   2   7   5       12.83       41.71     14.59 o
   3   7   5        1.42      -14.63     17.75 o
   4   7   5      364.54      297.49     28.26 o
   5   7   5      314.36      323.45     53.18 o
   6   7   5        1.52       -9.15     20.33 o
   7   7   5      114.00       85.95     15.40 o
   8   7   5        5.59       20.34     16.43 o
   9   7   5        0.44      -36.46     36.46 o
  10   7   5       91.67       86.87     25.01 o
  11   7   5        1.68       -8.88     25.77 o
  12   7   5       71.06       42.71     29.47 o
  13   7   5        0.21      -25.19     44.67 o
 -16   8   5        3.95      -30.34     30.34 o
 -15   8   5       10.75        7.68     54.39 o
 -14   8   5        5.43      -27.47     34.64 o
 -13   8   5       60.36       66.36     28.54 o
 -12   8   5       31.02       34.56     27.60 o
 -11   8   5      224.93      234.22     45.27 o
 -10   8   5      319.02      254.21     18.61 o
  -9   8   5        0.72       18.31     19.03 o
  -8   8   5      148.87      179.82     51.66 o
  -7   8   5      531.99      551.00     61.68 o
  -6   8   5      933.65      931.33     39.02 o
  -5   8   5       31.37       39.67     19.86 o
  -4   8   5       21.29       29.66     19.86 o
  -3   8   5      455.85      471.95     22.52 o
  -2   8   5      258.94      223.93     39.32 o
  -1   8   5      326.03      303.33     19.95 o
   0   8   5        9.89       18.24     15.54 o
   1   8   5      458.45      521.51     23.46 o
   2   8   5       14.85       22.47     19.33 o
   3   8   5       42.18       55.96     21.61 o
   4   8   5      505.71      584.19     32.40 o
   5   8   5      291.29      287.77     27.97 o
   6   8   5       42.22       17.91     24.66 o
   7   8   5       11.92       26.07     24.37 o
   8   8   5       45.90       62.59     47.40 o
   9   8   5       11.37      -47.40     47.40 o
  10   8   5       47.95      132.48     55.30 o
  11   8   5       10.28       29.17     55.30 o
  12   8   5       13.44       -4.05     45.27 o
 -15   9   5       21.16      -24.31     57.13 o
 -14   9   5      167.34      149.67     33.95 o
 -13   9   5       19.60        5.20     29.30 o
 -12   9   5      243.65      344.81     38.89 o
 -11   9   5       13.40       21.86     42.84 o
 -10   9   5        8.61       23.36     15.97 o
  -9   9   5      377.94      354.02     71.10 o
  -8   9   5       21.29       16.11     23.83 o
  -7   9   5      334.18      407.44     31.10 o
  -6   9   5        1.96       14.87     21.90 o
  -5   9   5       61.73       83.63     24.92 o
  -4   9   5      266.53      231.73     27.04 o
  -3   9   5      749.65      754.30     36.16 o
  -2   9   5       38.36       41.34     16.84 o
  -1   9   5       39.24       52.05     22.87 o
   0   9   5      252.07      281.87     21.68 o
   1   9   5       32.78       13.56     26.26 o
   2   9   5      481.39      500.85     33.07 o
   3   9   5       65.58       53.96     24.35 o
   4   9   5       77.51       88.83     27.35 o
   5   9   5        2.89       -6.08     24.79 o
   6   9   5       14.98       23.09     45.58 o
   7   9   5       60.48       34.64     48.62 o
   8   9   5       13.22      -29.78     49.23 o
   9   9   5        0.58       -7.90     52.87 o
  10   9   5        0.66      -17.62     54.69 o
 -13  10   5        2.50       -9.12     55.91 o
 -12  10   5       77.60       92.37     54.69 o
 -11  10   5       46.64       11.81     28.89 o
 -10  10   5      219.47      242.13     34.30 o
  -9  10   5      321.08      380.81     36.02 o
  -8  10   5      215.06      263.70     30.76 o
  -7  10   5      461.69      435.74     33.85 o
  -6  10   5      185.66      160.18     37.07 o
  -5  10   5      162.99      163.56     27.74 o
  -4  10   5       23.61       28.42     24.53 o
  -3  10   5        1.33        3.81     23.34 o
  -2  10   5      254.31      239.76     33.59 o
  -1  10   5        1.32       15.36     16.32 o
   0  10   5       86.74       70.06     20.65 o
   1  10   5       22.35       64.66     20.84 o
   2  10   5       86.49       42.12     20.90 o
   3  10   5        6.96       -5.92     25.70 o
   4  10   5      207.15      198.99     30.80 o
   5  10   5      112.00      151.93     49.83 o
   6  10   5        2.54      114.25     51.05 o
   7  10   5        9.97       54.69     52.26 o
   8  10   5        0.89      -38.89     52.87 o
 -11  11   5        0.98      -45.58     54.69 o
 -10  11   5       62.16      113.64     58.95 o
  -9  11   5        3.28      -29.17     51.05 o
  -8  11   5      212.85      151.93     54.69 o
  -7  11   5       62.80       77.45     54.09 o
  -6  11   5       73.17       82.80     31.68 o
  -5  11   5      350.10      437.47     62.90 o
  -4  11   5      100.36       59.00     28.01 o
  -3  11   5       67.32       75.32     29.07 o
  -2  11   5      260.52      235.62     25.16 o
  -1  11   5       71.38      126.87     27.47 o
   0  11   5      197.56      209.39     24.98 o
   1  11   5       23.74       53.12     23.14 o
   2  11   5      104.43       96.93     24.31 o
   3  11   5       38.22       30.39     46.79 o
   4  11   5       71.84       66.24     49.83 o
   5  11   5       22.83      -23.70     48.62 o
   6  11   5       13.79       79.61     54.09 o
  -7  12   5       43.47       44.97     55.91 o
  -6  12   5       33.27        8.51     51.66 o
  -5  12   5       21.25       69.28     51.05 o
  -4  12   5        7.37      -34.03     46.79 o
  -3  12   5        2.33       35.24     24.96 o
  -2  12   5        1.68       16.08     24.46 o
  -1  12   5        1.37       -8.47     24.24 o
   0  12   5        2.08        2.49     24.63 o
   1  12   5       65.59       61.01     24.67 o
   3  12   5       15.19      -27.95     49.83 o
 -21   0   6       28.04       39.26     29.14 o
 -20   0   6        9.51        3.22     26.12 o
 -19   0   6       20.54       22.72     20.93 o
 -18   0   6      151.60      165.00     22.19 o
 -17   0   6       44.68       20.53     27.76 o
 -16   0   6        1.33       -9.13     24.49 o
 -15   0   6      515.06      463.05     22.34 o
 -14   0   6      236.27      243.78     17.99 o
 -13   0   6     4612.97     4395.74     64.80 o
 -12   0   6      131.32      140.59     18.07 o
 -11   0   6      430.09      423.24     17.02 o
 -10   0   6       90.31       95.87      9.31 o
  -9   0   6      368.38      419.51     13.26 o
  -8   0   6      755.91      686.21     19.65 o
  -7   0   6     2901.03     3111.52     44.26 o
  -6   0   6     2989.84     3090.48     38.68 o
  -5   0   6     3049.76     3056.96     37.17 o
  -4   0   6     2663.97     2608.80     35.72 o
  -3   0   6     8435.80     7929.88    100.77 o
  -2   0   6     6957.00     6991.37     89.33 o
  -1   0   6     1694.22     1522.67     26.00 o
   0   0   6       75.45       71.44      6.50 o
   1   0   6       42.39       56.49      8.46 o
   2   0   6      309.66      292.59     12.38 o
   3   0   6     2838.40     2746.22     45.59 o
   4   0   6     7884.58     7590.74    114.06 o
   5   0   6      970.76      900.80     22.87 o
   6   0   6      108.11      117.99     12.58 o
   7   0   6       10.04        8.12     12.41 o
   8   0   6      570.27      592.67     22.58 o
   9   0   6      439.55      530.38     34.70 o
  10   0   6      252.61      240.67     28.51 o
  11   0   6       71.15      109.62     23.55 o
  12   0   6       22.75       18.09     23.02 o
  13   0   6       75.92       63.98     40.41 o
  14   0   6        0.08       23.70     45.58 o
  15   0   6        6.53      -29.17     45.58 o
 -21   1   6        0.31      -15.35     22.53 o
 -20   1   6        2.89       -6.32     17.00 o
 -19   1   6        1.77      -10.03     15.79 o
 -18   1   6       71.31       55.01     16.62 o
 -17   1   6       67.90       70.80     14.54 o
 -16   1   6       77.09       62.23     12.56 o
 -15   1   6        4.91       -4.65      9.96 o
 -14   1   6       12.76       15.01      9.42 o
 -13   1   6       70.13       59.85      9.18 o
 -12   1   6      861.23      855.47     14.95 o
 -11   1   6      308.48      302.81     13.48 o
 -10   1   6      772.49      809.75     13.03 o
  -9   1   6      608.66      711.83     11.59 o
  -8   1   6      299.34      305.03     10.42 o
  -7   1   6     1240.70     1278.25     14.29 o
  -6   1   6       30.42       40.83      3.78 o
  -5   1   6       20.73       30.05      3.90 o
  -4   1   6     3035.34     3210.14     30.93 o
  -3   1   6     1484.40     1426.63     21.62 o
  -2   1   6      581.24      629.80      8.96 o
  -1   1   6      271.55      301.87      7.32 o
   0   1   6     4588.47     4525.17     48.28 o
   1   1   6       23.08       34.65      4.63 o
   2   1   6      938.79      954.23     14.31 o
   3   1   6     9030.80     9196.30     95.72 o
   4   1   6        0.81        8.25      6.21 o
   5   1   6      684.51      635.04     14.91 o
   6   1   6      734.53      779.22     15.68 o
   7   1   6        8.71       -2.81      8.46 o
   8   1   6       16.98       29.12      9.69 o
   9   1   6        0.17       -1.69     11.17 o
  10   1   6       75.45       39.95     12.67 o
  11   1   6      297.53      256.98     15.78 o
  12   1   6        3.34      -16.84     16.84 o
  13   1   6        2.01       10.62     18.67 o
  14   1   6       15.20        1.24     20.18 o
  15   1   6       13.18      -16.23     36.28 o
 -20   2   6       16.32       44.16     17.71 o
 -19   2   6       12.57       35.87     16.17 o
 -18   2   6        5.78       -4.95     16.78 o
 -17   2   6       22.32       10.01     12.72 o
 -16   2   6       37.07       35.10     12.66 o
 -15   2   6       55.08       58.42     11.42 o
 -14   2   6       92.13       87.49     12.41 o
 -13   2   6      243.22      240.88     11.39 o
 -12   2   6      239.02      242.28     10.58 o
 -11   2   6     2336.08     2298.49     28.56 o
 -10   2   6       15.43        6.73      6.45 o
  -9   2   6      446.14      486.19     11.17 o
  -8   2   6      533.12      582.19     11.73 o
  -7   2   6       64.90      190.40      6.24 o
  -6   2   6     2891.77     2533.91     27.42 o
  -5   2   6     2354.94     2144.36     21.91 o
  -4   2   6     9086.26     9207.42     78.96 o
  -3   2   6     2396.19     2308.26     24.76 o
  -2   2   6      104.04       84.07      4.22 o
  -1   2   6      964.93      869.55     10.90 o
   0   2   6     2489.34     2474.58     32.87 o
   1   2   6     2700.23     2673.34     34.05 o
   2   2   6     3280.16     3222.42     40.58 o
   3   2   6      127.88      175.28      8.26 o
   4   2   6       30.13       38.06      7.57 o
   5   2   6        3.63       -0.64      8.03 o
   6   2   6     1165.01     1192.72     34.07 o
   7   2   6       32.82        7.12     11.19 o
   8   2   6        1.21       14.89     12.15 o
   9   2   6        0.30       23.93     17.22 o
  10   2   6      149.24      174.56     29.83 o
  11   2   6      122.48      137.60     27.28 o
  12   2   6       13.22       32.93     27.48 o
  13   2   6        6.89      -18.18     18.18 o
  14   2   6        0.00      -19.66     19.66 o
  15   2   6        2.44      -14.60     29.94 o
 -20   3   6       11.20       -4.92     19.19 o
 -19   3   6        0.99       -5.13     17.79 o
 -18   3   6        0.39      -15.18     15.18 o
 -17   3   6       33.63       33.50     14.58 o
 -16   3   6        2.56        1.02     13.12 o
 -15   3   6       34.53       -2.33     12.20 o
 -14   3   6      114.01      127.91     12.94 o
 -13   3   6       77.25       62.89     11.46 o
 -12   3   6        7.00       -9.31      9.63 o
 -11   3   6        4.37        4.07      8.97 o
 -10   3   6     1733.28     1570.07     23.31 o
  -9   3   6     1201.38     1033.19     15.88 o
  -8   3   6      347.13      385.32      8.79 o
  -7   3   6     2057.13     1959.63     22.80 o
  -6   3   6      433.43      407.17      9.47 o
  -5   3   6     7241.78     7777.11     71.07 o
  -4   3   6     6069.65     6383.78     62.91 o
  -3   3   6     1035.97     1090.97     15.46 o
  -2   3   6     1654.86     1413.16     35.64 o
  -1   3   6      105.22      129.59      7.96 o
   0   3   6     1566.43     1482.25     27.46 o
   1   3   6      913.99      925.62     17.37 o
   2   3   6     1100.24      967.29     15.68 o
   3   3   6      208.46      185.72      7.64 o
   4   3   6       43.01       36.85      6.71 o
   5   3   6      292.87      316.08     12.57 o
   6   3   6      269.40      248.01     32.10 o
   7   3   6       50.91       51.08     11.35 o
   8   3   6       29.52       28.11     12.65 o
   9   3   6       58.24       52.83     14.35 o
  10   3   6       18.43       24.31     19.43 o
  11   3   6       13.69       20.94     20.81 o
  12   3   6        4.17      -21.57     21.57 o
  13   3   6        5.38      -23.37     23.37 o
  14   3   6        0.40        9.00     18.92 o
  15   3   6        0.08       15.57     22.62 o
 -20   4   6        0.78       32.17     19.14 o
 -19   4   6        2.90       -4.13     22.25 o
 -18   4   6       23.24       25.80     15.67 o
 -17   4   6       43.44       35.28     14.96 o
 -16   4   6       12.30       28.45     13.60 o
 -15   4   6        0.43       -1.76     12.09 o
 -14   4   6       47.22       44.41     11.98 o
 -13   4   6       37.93       29.09     12.77 o
 -12   4   6       16.08       32.81     10.27 o
 -11   4   6        1.93        7.57     12.06 o
 -10   4   6      945.07      814.10     17.80 o
  -9   4   6       21.02       29.72      9.38 o
  -8   4   6       71.93       69.94      6.89 o
  -7   4   6      524.14      536.44     11.07 o
  -6   4   6      791.16      780.68     12.57 o
  -5   4   6      342.21      300.13     10.74 o
  -4   4   6      371.90      421.02      8.95 o
  -3   4   6      774.88      774.95     13.06 o
  -2   4   6      261.40      213.05      8.90 o
  -1   4   6       30.27       47.55      6.58 o
   0   4   6      308.24      327.29     11.03 o
   1   4   6      127.01      137.62     11.38 o
   2   4   6       21.06       29.08     10.23 o
   3   4   6       30.30       33.67     11.53 o
   4   4   6       84.69       99.20     13.24 o
   5   4   6      775.47      777.59     16.52 o
   6   4   6      175.87      160.88     13.91 o
   7   4   6      228.54      223.15     18.95 o
   8   4   6      141.88      199.72     18.51 o
   9   4   6        1.86        0.92     12.22 o
  10   4   6       18.01       26.62     13.60 o
  11   4   6       45.42       22.20     17.54 o
  12   4   6       56.22       96.20     26.23 o
  13   4   6       25.44       18.80     18.45 o
  14   4   6        0.71       13.41     19.36 o
 -19   5   6        0.22       -6.30     16.55 o
 -18   5   6        3.51      -14.80     14.80 o
 -17   5   6       78.01       70.58     20.84 o
 -16   5   6       59.29       38.45     13.74 o
 -15   5   6      223.61      224.80     15.09 o
 -14   5   6      103.67      121.72     14.72 o
 -13   5   6      111.70      125.96     11.86 o
 -12   5   6      222.85      231.27     12.02 o
 -11   5   6      453.94      483.66     25.26 o
 -10   5   6      235.03      244.20     11.95 o
  -9   5   6       44.15       34.55      9.65 o
  -8   5   6       25.68       40.44     10.09 o
  -7   5   6     4229.05     4156.41     63.24 o
  -6   5   6       92.76      115.50     17.12 o
  -5   5   6     2630.88     2621.26     47.74 o
  -4   5   6      499.39      467.21     17.52 o
  -3   5   6     1466.37     1549.71     33.27 o
  -2   5   6     4095.44     3805.30     80.77 o
  -1   5   6      247.78      295.39     11.55 o
   0   5   6     3625.05     3791.78     48.40 o
   1   5   6      267.01      243.14     10.60 o
   2   5   6     3306.68     3042.97     54.32 o
   3   5   6      230.03      241.04     15.18 o
   4   5   6      391.99      405.71     21.00 o
   5   5   6      496.25      484.64     21.11 o
   6   5   6       39.52       45.77     15.33 o
   7   5   6      370.70      418.96     31.17 o
   8   5   6        7.10       -9.51     18.82 o
   9   5   6        1.04       12.17     20.77 o
  10   5   6      187.84      258.46     24.34 o
  11   5   6        3.31       -5.70     21.47 o
  12   5   6        4.06        0.79     28.86 o
  13   5   6        2.63      -26.54     69.58 o
  14   5   6        0.31      -29.92     32.85 o
 -18   6   6       28.97       -8.65     24.46 o
 -17   6   6        1.66      -12.55     21.87 o
 -16   6   6       54.88      103.13     22.51 o
 -15   6   6       13.68       19.85     20.13 o
 -14   6   6       10.13      -12.64     25.26 o
 -13   6   6       85.44      141.86     34.03 o
 -12   6   6       80.39       61.82     23.22 o
 -11   6   6      389.57      426.19     29.75 o
 -10   6   6      257.93      262.72     42.59 o
  -9   6   6        4.04       12.17     13.60 o
  -8   6   6      190.88      245.37     18.01 o
  -7   6   6       71.60       41.32     25.83 o
  -6   6   6       35.71       14.77     31.60 o
  -5   6   6      214.38      225.98     28.24 o
  -4   6   6      166.80      172.68     25.23 o
  -3   6   6      306.72      330.87     17.19 o
  -2   6   6      562.67      509.82     24.64 o
  -1   6   6       63.23       84.87     13.52 o
   0   6   6        8.42        1.79     12.47 o
   1   6   6        6.16       -0.58     12.74 o
   2   6   6      683.95      584.74     23.32 o
   3   6   6      466.11      466.65     18.68 o
   4   6   6        2.43        0.22     12.84 o
   5   6   6      272.91      279.26     18.23 o
   6   6   6      127.51      127.10     20.36 o
   7   6   6       12.79        2.11     16.68 o
   8   6   6        1.11       16.21     17.76 o
   9   6   6       47.72       51.76     22.32 o
  10   6   6       16.42       20.53     20.85 o
  11   6   6        0.18        0.06     27.65 o
  12   6   6       36.81       24.21     29.90 o
  13   6   6       17.21      -21.66     31.14 o
 -17   7   6        9.30       -5.87     31.33 o
 -16   7   6       19.60        7.36     30.96 o
 -15   7   6        8.25        1.70     29.63 o
 -14   7   6      274.25      250.94     31.68 o
 -13   7   6       72.95       85.67     27.73 o
 -12   7   6       84.06       84.98     25.84 o
 -11   7   6       99.55      106.48     24.68 o
 -10   7   6        6.87        0.58     13.62 o
  -9   7   6     1175.13     1083.55     28.07 o
  -8   7   6      169.38      125.62     39.81 o
  -7   7   6      371.69      359.47     78.70 o
  -6   7   6        5.43        0.22     25.52 o
  -5   7   6      213.75      212.52     22.63 o
  -4   7   6      672.47      665.17     24.94 o
  -3   7   6      218.94      264.30     32.36 o
  -2   7   6       79.78       75.91     23.79 o
  -1   7   6       68.62       63.25     15.13 o
   0   7   6      600.79      622.31     26.07 o
   1   7   6       15.99       29.73     15.00 o
   2   7   6      181.17      224.00     46.49 o
   3   7   6      276.65      273.22     24.96 o
   4   7   6       67.30       76.33     21.44 o
   5   7   6        9.07       -8.11     20.91 o
   6   7   6       23.85       21.73     14.86 o
   7   7   6       31.20       17.08     16.42 o
   8   7   6        2.94        4.04     17.67 o
   9   7   6        5.61       -8.39     23.14 o
  10   7   6        6.56        7.06     35.86 o
  11   7   6        7.92       16.88     27.60 o
  12   7   6        8.74      -12.80     28.77 o
 -16   8   6       21.52      -40.11     94.80 o
 -15   8   6        5.19      -31.68     31.68 o
 -14   8   6       33.26       24.05     30.08 o
 -13   8   6        4.30       10.06     28.72 o
 -12   8   6        2.72       -9.29     25.05 o
 -11   8   6      523.74      569.65     36.91 o
 -10   8   6        7.67       -7.30     17.48 o
  -9   8   6     1089.80     1121.80     58.43 o
  -8   8   6      251.63      290.19     49.23 o
  -7   8   6      102.84      178.32     26.12 o
  -6   8   6     1551.09     1540.40     49.52 o
  -5   8   6       77.48       62.80     21.71 o
  -4   8   6     1439.59     1359.97    125.19 o
  -3   8   6      104.20      100.85     17.06 o
  -2   8   6       57.69       50.05     17.28 o
  -1   8   6      542.62      592.03     24.98 o
   0   8   6      135.61      135.74     18.20 o
   1   8   6      227.09      208.35     19.62 o
   2   8   6       46.41       54.05     22.31 o
   3   8   6      196.58      180.41     25.40 o
   4   8   6      112.71       66.77     23.91 o
   5   8   6       71.14       96.03     25.37 o
   6   8   6       44.43       32.99     25.41 o
   7   8   6        9.20       19.08     29.47 o
   8   8   6        2.51       -7.29     48.62 o
   9   8   6       60.37       88.73     54.09 o
  10   8   6       54.22       89.33     55.91 o
  11   8   6       69.65       96.30     77.18 o
 -15   9   6       15.75       30.07     34.75 o
 -14   9   6       17.36      -14.39     31.82 o
 -13   9   6       18.29       -2.54     30.81 o
 -12   9   6       24.50       33.66     30.66 o
 -11   9   6       17.78      -14.05     26.51 o
 -10   9   6       19.20      -14.65     16.31 o
  -9   9   6       13.23      -11.29     24.16 o
  -8   9   6       60.64       58.87     25.54 o
  -7   9   6      161.12      165.76     28.70 o
  -6   9   6      203.60      253.88     28.04 o
  -5   9   6        8.90       24.11     24.61 o
  -4   9   6       24.46        4.49     22.47 o
  -3   9   6        1.13       21.99     21.80 o
  -2   9   6       30.84       46.59     18.07 o
  -1   9   6        6.21       -0.56     34.53 o
   0   9   6        3.57       -4.26     18.18 o
   1   9   6       80.22      105.42     20.06 o
   2   9   6       25.86       20.04     23.50 o
   3   9   6        0.23       -3.51     24.37 o
   4   9   6      102.05      164.87     27.74 o
   5   9   6        1.57      -25.10     25.10 o
   6   9   6        1.16       -5.71     33.73 o
   7   9   6       32.41      -17.02     48.01 o
   8   9   6        5.60       -1.82     51.66 o
   9   9   6        0.66      -52.87     52.87 o
 -13  10   6       50.37      -11.23     33.10 o
 -12  10   6        2.31       24.68     32.85 o
 -11  10   6       83.72       22.36     32.12 o
 -10  10   6      184.51      190.91     33.58 o
  -9  10   6      175.86      134.14     29.93 o
  -8  10   6      348.81      333.02     36.77 o
  -7  10   6        5.70       15.61     27.30 o
  -6  10   6      179.67      187.61     30.62 o
  -5  10   6       10.84        1.83     26.91 o
  -4  10   6      447.90      480.07     34.42 o
  -3  10   6       38.93        9.03     19.79 o
  -2  10   6       45.80       86.97     20.85 o
  -1  10   6      208.32      180.02     22.32 o
   0  10   6        0.13       27.07     20.52 o
   1  10   6      208.86      242.99     39.37 o
   2  10   6      152.21      182.02     32.21 o
   3  10   6       22.46       39.64     27.73 o
   4  10   6      190.99      192.39     40.72 o
   5  10   6       29.23       10.94     47.40 o
   6  10   6       70.14       49.23     52.26 o
   7  10   6       12.55       44.97     54.69 o
   8  10   6        2.27      -26.13     56.52 o
 -11  11   6        6.08      -54.09     54.09 o
 -10  11   6        1.92      -51.66     51.66 o
  -9  11   6       36.99       35.86     30.44 o
  -8  11   6        2.27        4.85     31.24 o
  -7  11   6       10.95      -40.58     41.63 o
  -6  11   6       40.07       34.50     56.52 o
  -5  11   6       17.68       59.46     30.72 o
  -4  11   6       23.02       23.18     27.89 o
  -3  11   6      143.36      152.09     25.18 o
  -2  11   6       89.43       64.54     23.56 o
  -1  11   6       19.61       54.59     23.44 o
   0  11   6       74.19       39.94     23.11 o
   1  11   6        5.58        2.20     23.28 o
   2  11   6        2.89       21.96     29.85 o
   3  11   6        5.69       -9.50     30.07 o
   4  11   6       25.03        7.90     50.44 o
   5  11   6       28.50       44.97     52.87 o
  -6  12   6       74.20      103.92     54.09 o
  -5  12   6        6.62       15.63     32.45 o
  -4  12   6       68.92       69.37     33.11 o
  -3  12   6       56.74       66.04     26.31 o
  -2  12   6        2.96      -19.49     24.03 o
  -1  12   6       99.97      101.29     25.90 o
   0  12   6       10.06        7.32     25.49 o
   1  12   6       16.65       13.58     35.62 o
 -21   1   7        0.16       -2.45     18.06 o
 -20   1   7        0.43        1.58     16.92 o
 -19   1   7        2.45       -3.13     15.74 o
 -18   1   7        3.66        1.96     14.56 o
 -17   1   7        0.89       24.90     13.58 o
 -16   1   7       86.59       94.87     12.69 o
 -15   1   7       96.23      101.35     11.96 o
 -14   1   7      230.71      238.16     11.67 o
 -13   1   7       19.52       19.25      8.76 o
 -12   1   7      486.97      473.83     12.74 o
 -11   1   7     1293.51     1178.14     16.84 o
 -10   1   7      552.62      589.41     11.50 o
  -9   1   7     2301.36     2277.23     23.35 o
  -8   1   7       81.31       70.20      4.76 o
  -7   1   7     5165.75     5292.21     47.17 o
  -6   1   7     1751.58     1737.15     17.91 o
  -5   1   7     2419.57     2309.30     23.67 o
  -4   1   7       23.10       40.35      3.90 o
  -3   1   7     2129.40     2069.67     21.05 o
  -2   1   7     4048.77     3875.53     42.02 o
  -1   1   7     1945.47     2057.00     24.42 o
   0   1   7     3361.50     3190.74     35.77 o
   1   1   7     1923.50     2035.95     24.91 o
   2   1   7       12.74       -4.55      5.75 o
   3   1   7     1365.00     1394.42     19.93 o
   4   1   7      516.72      471.49     12.43 o
   5   1   7      618.59      639.22     16.53 o
   6   1   7       39.65       49.97      9.20 o
   7   1   7      241.24      278.96     12.09 o
   8   1   7       93.38       82.15     12.00 o
   9   1   7       43.56       31.00     12.51 o
  10   1   7       48.38       52.33     13.84 o
  11   1   7        3.15      -16.49     16.49 o
  12   1   7        3.17       14.89     18.36 o
  13   1   7        2.31      -19.69     20.88 o
  14   1   7        5.92       10.80     21.74 o
 -21   2   7        0.05      -24.92     35.25 o
 -20   2   7        4.85       -2.46     16.78 o
 -19   2   7        3.05        5.82     16.00 o
 -18   2   7       87.32      114.02     16.13 o
 -17   2   7       63.59       73.94     22.81 o
 -16   2   7       48.13       55.62     12.20 o
 -15   2   7      206.66      226.02     13.29 o
 -14   2   7       30.67       15.18      9.86 o
 -13   2   7       12.11       16.26      8.90 o
 -12   2   7       14.82       12.51      8.16 o
 -11   2   7      440.46      480.14     12.40 o
 -10   2   7        5.58        8.71      6.77 o
  -9   2   7      203.66      225.55      8.43 o
  -8   2   7     1420.98     1533.06     18.22 o
  -7   2   7      105.30      150.05      5.43 o
  -6   2   7     4399.04     4592.40     43.68 o
  -5   2   7       73.79       54.26      4.47 o
  -4   2   7     1065.53     1111.47     13.47 o
  -3   2   7     2845.24     2809.00     29.76 o
  -2   2   7      205.21      206.77      5.98 o
  -1   2   7     2010.59     1863.80     20.57 o
   0   2   7     1370.25     1383.91     18.06 o
   1   2   7      250.65      236.79      7.52 o
   2   2   7      605.97      589.18     19.78 o
   3   2   7      741.90      760.50     21.17 o
   4   2   7      748.18      733.87     16.63 o
   5   2   7       20.66       -0.36      8.91 o
   6   2   7        1.55      -11.75     11.75 o
   7   2   7      592.54      662.25     20.98 o
   8   2   7       38.15       38.74     13.64 o
   9   2   7       10.47       21.83     18.34 o
  10   2   7       12.90       20.44     15.73 o
  11   2   7       49.72       28.47     17.14 o
  12   2   7       11.75       -8.99     18.21 o
  13   2   7        4.78      -22.31     23.95 o
  14   2   7        2.75       16.77     21.43 o
 -20   3   7        0.68      -18.66     18.66 o
 -19   3   7        5.57       18.54     17.91 o
 -18   3   7       66.31       59.74     17.10 o
 -17   3   7      138.20      125.71     19.52 o
 -16   3   7        5.25       18.44     13.47 o
 -15   3   7        2.69        4.55     12.05 o
 -14   3   7      164.69      168.02     13.58 o
 -13   3   7       32.05       15.62     10.52 o
 -12   3   7       93.55      124.82     11.58 o
 -11   3   7       92.58      132.56     10.60 o
 -10   3   7       82.67      100.37      8.00 o
  -9   3   7      506.88      431.65     10.08 o
  -8   3   7       22.04       15.76      5.57 o
  -7   3   7     1659.30     1737.57     20.96 o
  -6   3   7      161.12      198.26      6.65 o
  -5   3   7      316.71      277.70      7.38 o
  -4   3   7     6356.70     6336.71     63.43 o
  -3   3   7      720.82      686.73     11.94 o
  -2   3   7      200.79      187.02      5.98 o
  -1   3   7      722.33      724.45     25.26 o
   0   3   7     1315.95     1340.72     22.80 o
   1   3   7       15.47       26.44      5.49 o
   2   3   7      227.58      183.65      7.89 o
   3   3   7      261.85      270.50      9.45 o
   4   3   7        9.38       -6.85      8.75 o
   5   3   7      402.89      430.91     25.65 o
   6   3   7       18.27        3.97     18.27 o
   7   3   7      171.43      178.84     38.72 o
   8   3   7      185.19      144.01     19.65 o
   9   3   7      249.21      261.87     29.21 o
  10   3   7        0.20       27.67     24.56 o
  11   3   7        5.50        2.59     22.18 o
  12   3   7       18.51        8.27     23.50 o
  13   3   7        2.10       12.06     20.23 o
  14   3   7       37.53       57.53     20.60 o
 -20   4   7        0.13       13.82     19.27 o
 -19   4   7        2.84        4.69     16.58 o
 -18   4   7       12.63       12.22     15.28 o
 -17   4   7        4.08      -10.50     14.23 o
 -16   4   7       22.17        4.00     16.01 o
 -15   4   7        2.08       15.91     12.58 o
 -14   4   7      105.74      101.65     12.83 o
 -13   4   7     1916.48     1905.49     31.86 o
 -12   4   7      375.77      363.04     14.24 o
 -11   4   7      492.99      563.40     20.90 o
 -10   4   7      776.02      864.65     21.14 o
  -9   4   7     1421.37     1295.44     21.84 o
  -8   4   7     1034.35      916.07     15.49 o
  -7   4   7      181.99      182.55      7.08 o
  -6   4   7     1806.95     1750.24     22.79 o
  -5   4   7      351.60      289.64      7.53 o
  -4   4   7      661.50      620.93     10.81 o
  -3   4   7     1034.68      971.77     15.92 o
  -2   4   7     2075.64     2004.43     29.61 o
  -1   4   7     2022.20     1953.06     28.29 o
   0   4   7      682.08      572.98     16.05 o
   1   4   7      357.32      360.49     26.04 o
   2   4   7      432.57      450.02     18.37 o
   3   4   7       34.84       24.20     12.45 o
   4   4   7      694.72      671.03     16.90 o
   5   4   7       43.31       61.86     12.28 o
   6   4   7      136.80      143.98     17.66 o
   7   4   7      108.79       49.23     17.20 o
   8   4   7        0.95      -17.64     17.64 o
   9   4   7       86.76       68.32     21.83 o
  10   4   7       45.85       46.75     14.91 o
  11   4   7        2.11       -3.60     15.25 o
  12   4   7        8.14       12.72     16.48 o
  13   4   7       14.58       36.94     17.82 o
  14   4   7        0.95       19.57     29.78 o
 -19   5   7       17.56        1.77     16.50 o
 -18   5   7       48.41       10.57     16.01 o
 -17   5   7        0.16       -7.18     13.97 o
 -16   5   7      139.66      126.93     14.85 o
 -15   5   7        0.78       -1.36     12.51 o
 -14   5   7        0.21       12.57     11.64 o
 -13   5   7       14.18       16.47     10.77 o
 -12   5   7        1.90        9.87     10.74 o
 -11   5   7       85.95       94.21     11.29 o
 -10   5   7      595.61      618.08     15.59 o
  -9   5   7      259.49      308.89      9.58 o
  -8   5   7        4.76       -4.63      6.71 o
  -7   5   7       77.06      112.38      7.16 o
  -6   5   7      361.68      322.09     21.43 o
  -5   5   7      310.32      347.45     16.25 o
  -4   5   7      369.55      367.02     11.32 o
  -3   5   7        8.60        9.49      6.19 o
  -2   5   7       96.33      106.39      9.05 o
  -1   5   7       73.94      104.84      8.11 o
   0   5   7       31.62       36.65      8.86 o
   1   5   7      173.60      175.13     22.51 o
   2   5   7       86.56      104.13     13.62 o
   3   5   7       20.17       -7.84     12.46 o
   4   5   7       23.10       27.69     14.10 o
   5   5   7      103.32      115.07     17.81 o
   6   5   7        0.12        0.63     15.85 o
   7   5   7      285.96      291.89     21.93 o
   8   5   7        7.30        9.90     18.37 o
   9   5   7        4.23        6.61     19.87 o
  10   5   7        2.95       -1.50     29.57 o
  11   5   7       49.00       39.78     23.43 o
  12   5   7       13.23       12.91     31.20 o
  13   5   7        0.39       -1.74     32.40 o
 -18   6   7        5.33       -0.39     23.49 o
 -17   6   7        0.75      -11.08     18.83 o
 -16   6   7        1.10      -17.30     17.30 o
 -15   6   7      151.07       94.13     22.72 o
 -14   6   7        1.42      -18.67     18.67 o
 -13   6   7      103.62       97.79     19.34 o
 -12   6   7      115.49       87.46     18.22 o
 -11   6   7      805.71      801.07     28.48 o
 -10   6   7      526.55      529.81     21.82 o
  -9   6   7       38.19       59.74     14.43 o
  -8   6   7     1062.27     1071.62     26.71 o
  -7   6   7       18.95      -12.00     17.21 o
  -6   6   7      179.45      203.72     30.69 o
  -5   6   7     4517.60     4043.62     88.70 o
  -4   6   7     1035.69     1032.50     28.34 o
  -3   6   7     1969.54     1834.90     33.71 o
  -2   6   7       86.52       95.57     14.23 o
  -1   6   7      450.43      447.90     36.39 o
   0   6   7       67.62       90.40     14.77 o
   1   6   7      419.57      441.14     18.96 o
   2   6   7      456.14      473.18     21.86 o
   3   6   7        8.07        0.62     13.25 o
   4   6   7      113.92       86.95     17.03 o
   5   6   7       26.86        8.64     15.45 o
   6   6   7      183.93      185.22     19.33 o
   7   6   7      100.26       93.78     19.38 o
   8   6   7       65.62       60.91     20.03 o
   9   6   7       20.99       14.20     20.73 o
  10   6   7        0.19        8.29     22.10 o
  11   6   7        0.11        1.78     29.12 o
  12   6   7        7.45       22.46     32.59 o
 -17   7   7        4.45       15.65     41.02 o
 -16   7   7       20.37        1.06     30.22 o
 -15   7   7       89.01       78.71     30.07 o
 -14   7   7       15.66       17.44     27.30 o
 -13   7   7      107.51      103.58     27.60 o
 -12   7   7      135.30      186.17     29.75 o
 -11   7   7       40.37       54.34     16.07 o
 -10   7   7       86.59       91.30     15.37 o
  -9   7   7       46.55       66.30     23.19 o
  -8   7   7     1434.72     1363.22     46.07 o
  -7   7   7        9.54      -18.78     18.78 o
  -6   7   7      437.34      450.77     36.46 o
  -5   7   7       27.21       29.41     19.21 o
  -4   7   7      937.87      918.78     36.52 o
  -3   7   7     1071.08     1165.84     27.51 o
  -2   7   7     1441.07     1353.91     34.48 o
  -1   7   7      250.55      218.95     18.26 o
   0   7   7     1084.13      995.14     30.66 o
   1   7   7       11.02       18.94     19.64 o
   2   7   7      348.58      323.20     26.27 o
   3   7   7       13.18       11.84     21.03 o
   4   7   7        0.86        0.78     21.74 o
   5   7   7      327.01      324.03     22.95 o
   6   7   7        7.97        2.34     16.15 o
   7   7   7       32.32        5.80     17.63 o
   8   7   7       34.05       36.00     19.74 o
   9   7   7        3.83       -5.94     20.60 o
  10   7   7        1.36       24.20     27.70 o
  11   7   7       26.31       34.09     67.76 o
 -16   8   7       17.86       33.40     32.84 o
 -15   8   7        7.01      -29.17     29.17 o
 -14   8   7        2.65      -16.88     29.04 o
 -13   8   7        5.21      -14.31     27.14 o
 -12   8   7       93.78       66.61     27.89 o
 -11   8   7       13.26       22.01     16.62 o
 -10   8   7      256.66      233.83     17.79 o
  -9   8   7       25.45       47.36     13.81 o
  -8   8   7      117.48       61.57     24.00 o
  -7   8   7       84.73       95.47     23.94 o
  -6   8   7      387.74      389.01     29.68 o
  -5   8   7       22.98       31.81     21.98 o
  -4   8   7       54.11       42.35     22.30 o
  -3   8   7       17.31        5.37     16.00 o
  -2   8   7      148.20      161.26     18.92 o
  -1   8   7      444.02      508.89     24.63 o
   0   8   7       15.70       32.81     17.38 o
   1   8   7       58.74       64.48     22.58 o
   2   8   7        3.58       42.14     22.63 o
   3   8   7       28.50       86.22     24.38 o
   4   8   7      257.98      283.54     39.50 o
   5   8   7       10.35      -13.13     25.37 o
   6   8   7      235.28      235.71     30.32 o
   7   8   7       57.72       33.21     48.01 o
   8   8   7       92.51      125.19     53.48 o
   9   8   7        6.42       48.62     54.69 o
  10   8   7       14.80        8.85     24.62 o
 -15   9   7        4.47       -2.96     32.26 o
 -14   9   7      114.64      130.13     33.48 o
 -13   9   7       71.12       58.52     31.01 o
 -12   9   7      151.59      186.75     32.02 o
 -11   9   7      130.28      128.84     23.78 o
 -10   9   7       99.13      141.12     26.82 o
  -9   9   7      202.67      201.15     30.28 o
  -8   9   7      136.34      158.24     34.64 o
  -7   9   7      432.64      404.71     32.68 o
  -6   9   7       23.02       42.71     25.08 o
  -5   9   7      141.17      198.14     27.77 o
  -4   9   7      682.20      662.08     28.56 o
  -3   9   7        2.12       32.08     18.51 o
  -2   9   7      409.93      410.18     24.44 o
  -1   9   7       10.80        4.18     18.40 o
   0   9   7      328.32      295.77     23.82 o
   1   9   7        2.47        3.91     23.12 o
   2   9   7        1.73       51.55     25.24 o
   3   9   7      465.90      448.40     33.98 o
   4   9   7        0.28       14.64     29.78 o
   5   9   7        1.57      -23.70     27.16 o
   6   9   7       22.33      -12.50     28.41 o
   7   9   7        7.57       37.07     51.05 o
   8   9   7        0.55      -48.62     48.62 o
   9   9   7       11.41       54.69     57.13 o
 -13  10   7       33.74       36.22     60.47 o
 -12  10   7        4.92       12.29     33.12 o
 -11  10   7      193.05      156.73     21.38 o
 -10  10   7       24.14      -32.21     41.32 o
  -9  10   7      398.15      391.64     37.07 o
  -8  10   7        3.06       15.85     34.94 o
  -7  10   7       53.30       55.25     29.50 o
  -6  10   7      319.33      354.95     53.48 o
  -5  10   7        3.35      -23.88     25.95 o
  -4  10   7      216.45      222.22     25.54 o
  -3  10   7       48.22       46.48     21.21 o
  -2  10   7       97.45      102.09     21.78 o
  -1  10   7       14.37       -0.94     20.44 o
   0  10   7        1.85      -26.21     26.21 o
   1  10   7       12.76       39.89     21.80 o
   2  10   7       16.91       18.82     27.85 o
   3  10   7        5.63       28.31     37.37 o
   4  10   7       37.79       28.53     29.61 o
   5  10   7        7.55      -17.02     47.40 o
   6  10   7       25.27       63.20     53.48 o
   7  10   7        0.24       14.59     54.69 o
 -10  11   7       60.90       61.58     65.63 o
  -9  11   7       32.46      -17.70     31.98 o
  -8  11   7        0.22      -31.80     44.67 o
  -7  11   7      258.70      243.49     35.92 o
  -6  11   7       32.54       66.27     72.62 o
  -5  11   7      282.84      297.58     28.64 o
  -4  11   7       45.04       31.19     29.17 o
  -3  11   7       13.19        4.17     23.69 o
  -2  11   7       95.71      107.17     35.33 o
  -1  11   7        2.90        7.31     23.64 o
   0  11   7       16.76       49.78     23.61 o
   1  11   7        0.49      -38.29     38.29 o
   2  11   7      106.34       77.12     32.27 o
   3  11   7        1.87      -30.11     30.11 o
   4  11   7       29.98       21.27     51.05 o
  -6  12   7       62.27       94.80     54.69 o
  -5  12   7        7.17      -19.79     26.55 o
  -4  12   7      110.06      108.50     27.11 o
  -3  12   7        0.99       13.78     26.49 o
  -2  12   7        1.42       -1.84     26.05 o
  -1  12   7        1.26       -7.69     37.15 o
 -21   0   8        3.41        9.38     28.03 o
 -20   0   8       80.15      123.05     24.03 o
 -19   0   8       10.21      -13.05     20.36 o
 -18   0   8       76.08       79.30     20.48 o
 -17   0   8      330.23      322.11     23.05 o
 -16   0   8      176.82      192.87     19.67 o
 -15   0   8     1099.19      974.42     40.60 o
 -14   0   8      481.36      465.98     32.26 o
 -13   0   8       30.33       22.49     11.75 o
 -12   0   8     1045.63     1050.93     23.49 o
 -11   0   8     3640.02     3666.17     54.41 o
 -10   0   8     1144.28     1009.02     21.53 o
  -9   0   8       49.85       52.91      7.71 o
  -8   0   8     8698.20     8823.52    104.42 o
  -7   0   8        7.56       18.64      5.95 o
  -6   0   8     6560.83     6444.67    220.31 o
  -5   0   8     5845.95     5950.65     77.85 o
  -4   0   8     1211.68     1192.51     20.08 o
  -3   0   8     3480.88     3228.39     54.21 o
  -2   0   8        9.13       15.89      6.04 o
  -1   0   8     5029.98     4867.90     74.52 o
   0   0   8     1758.65     1722.50     31.54 o
   1   0   8      204.56      190.04     17.52 o
   2   0   8     2015.02     1866.45     34.55 o
   3   0   8       67.05       51.66     11.02 o
   4   0   8      149.30      147.63     13.47 o
   5   0   8      940.30     1020.92     26.54 o
   6   0   8      769.00      676.94     23.48 o
   7   0   8       61.81       86.22     15.58 o
   8   0   8       39.66       51.72     16.27 o
   9   0   8      221.15      222.14     20.07 o
  10   0   8        0.34        4.56     22.48 o
  11   0   8        1.12       18.17     23.71 o
  12   0   8        0.75       65.03     44.97 o
  13   0   8        0.07      -44.97     44.97 o
  14   0   8        0.23       94.20     52.87 o
 -21   1   8       24.58        2.59     18.23 o
 -20   1   8        4.89       14.12     17.08 o
 -19   1   8       31.28       27.53     16.08 o
 -18   1   8        1.19      -13.08     14.46 o
 -17   1   8        2.34        5.66     12.73 o
 -16   1   8       64.21       50.15     12.07 o
 -15   1   8      126.91      151.08     15.39 o
 -14   1   8       93.02       92.24     10.20 o
 -13   1   8      330.48      328.33     12.12 o
 -12   1   8       15.46        3.60      8.15 o
 -11   1   8      663.93      667.80     11.76 o
 -10   1   8      782.43      761.57     11.96 o
  -9   1   8      257.81      243.76      7.12 o
  -8   1   8      895.52      843.83     11.88 o
  -7   1   8       28.98       38.87      4.65 o
  -6   1   8     1434.38     1521.11     17.48 o
  -5   1   8      542.82      593.06     13.02 o
  -4   1   8     1416.49     1462.53     16.57 o
  -3   1   8       89.60      125.41      5.11 o
  -2   1   8     3308.41     3466.71     35.77 o
  -1   1   8      474.25      422.25     10.12 o
   0   1   8     1271.37     1213.08     17.47 o
   1   1   8        2.95        0.51      5.83 o
   2   1   8      220.62      257.57     11.41 o
   3   1   8      209.55      239.63      9.50 o
   4   1   8       92.95       97.02     11.73 o
   5   1   8      466.85      460.35     13.22 o
   6   1   8       10.68        8.06     12.12 o
   7   1   8      887.15      842.93     28.06 o
   8   1   8      163.94      136.42     13.58 o
   9   1   8       10.17       -1.30     13.21 o
  10   1   8        4.10       -0.90     16.75 o
  11   1   8        0.45       11.26     18.21 o
  12   1   8        0.22        0.32     19.39 o
  13   1   8       12.22      -22.10     22.10 o
  14   1   8       13.53       55.38     36.52 o
 -21   2   8        8.90      -12.31     20.37 o
 -20   2   8        3.60      -18.36     18.36 o
 -19   2   8        9.00       -2.01     15.71 o
 -18   2   8       15.20       21.18     14.89 o
 -17   2   8        0.62       -7.66     13.55 o
 -16   2   8       22.42       11.67     11.80 o
 -15   2   8      665.15      606.59     17.43 o
 -14   2   8       11.49       19.98     10.28 o
 -13   2   8       89.87      140.27     12.97 o
 -12   2   8      525.42      517.20     13.61 o
 -11   2   8      238.59      219.24     11.51 o
 -10   2   8     1143.36      972.60     16.37 o
  -9   2   8       59.26       77.48      5.86 o
  -8   2   8      268.27      235.16      7.35 o
  -7   2   8       52.35       13.10      4.42 o
  -6   2   8      170.20      167.71      5.82 o
  -5   2   8      517.69      589.52     10.20 o
  -4   2   8     1544.57     1520.58     18.55 o
  -3   2   8     4044.76     4004.44     38.12 o
  -2   2   8       87.73      105.87      6.65 o
  -1   2   8     3009.48     2877.93     31.43 o
   0   2   8      416.34      425.39     10.45 o
   1   2   8      705.26      675.89     13.10 o
   2   2   8      227.40      257.58     10.36 o
   3   2   8      390.75      396.36     11.35 o
   4   2   8       43.91       53.51      9.21 o
   5   2   8        1.22        6.74      9.41 o
   6   2   8       70.06       70.30     18.15 o
   7   2   8       19.26        4.59     11.21 o
   8   2   8        1.30       29.84     14.47 o
   9   2   8       27.30       30.39     15.85 o
  10   2   8       21.54       25.37     17.05 o
  11   2   8        0.50      -14.52     17.92 o
  12   2   8        5.25       19.66     22.13 o
  13   2   8        3.86       12.10     36.05 o
  14   2   8        6.59       46.19     46.19 o
 -20   3   8       10.50        9.12     19.02 o
 -19   3   8       32.79       53.12     26.30 o
 -18   3   8        0.15      -16.16     16.16 o
 -17   3   8      180.85      205.77     22.04 o
 -16   3   8       50.47       76.90     13.83 o
 -15   3   8       20.00       20.42     20.87 o
 -14   3   8      334.80      418.23     16.36 o
 -13   3   8       40.22       26.57     11.20 o
 -12   3   8      838.69      855.41     21.43 o
 -11   3   8     1546.56     1464.19     23.18 o
 -10   3   8       27.44       18.89      7.76 o
  -9   3   8      671.44      765.02     13.98 o
  -8   3   8      180.81      206.23     11.17 o
  -7   3   8     2882.49     2656.86     27.63 o
  -6   3   8      246.04      266.41      6.72 o
  -5   3   8       38.65       11.84      4.66 o
  -4   3   8     2421.60     2486.59     27.76 o
  -3   3   8        1.63        8.64      3.97 o
  -2   3   8     4124.34     4025.45     48.90 o
  -1   3   8      218.40      246.37      8.16 o
   0   3   8       42.01       35.78      5.31 o
   1   3   8      320.47      313.81     10.30 o
   2   3   8      275.05      253.89     12.69 o
   3   3   8      876.96      916.75     26.05 o
   4   3   8      238.43      253.29     17.65 o
   5   3   8      442.54      444.47     22.08 o
   6   3   8        3.60       13.22     16.10 o
   7   3   8      329.32      304.29     22.52 o
   8   3   8       88.29      110.07     20.65 o
   9   3   8        9.41      -19.42     19.42 o
  10   3   8       46.43       66.69     29.97 o
  11   3   8        5.80       29.92     18.44 o
  12   3   8        0.44       -8.07     19.90 o
  13   3   8        1.12       12.29     27.05 o
 -20   4   8        2.21      -15.07     18.57 o
 -19   4   8        6.10        7.37     17.93 o
 -18   4   8       11.71        8.43     15.37 o
 -17   4   8        8.45        6.17     14.60 o
 -16   4   8       34.23       26.40     17.05 o
 -15   4   8       45.59       22.83     15.70 o
 -14   4   8      126.10      115.78     13.00 o
 -13   4   8      143.95      116.34     12.30 o
 -12   4   8       21.72       17.33     10.55 o
 -11   4   8        9.09        9.72     10.85 o
 -10   4   8     1010.64      943.76     21.39 o
  -9   4   8      255.16      212.98     10.30 o
  -8   4   8      177.51      134.29      8.70 o
  -7   4   8      357.80      344.97     10.38 o
  -6   4   8       23.93       26.69      5.17 o
  -5   4   8       71.74       72.97      5.20 o
  -4   4   8       53.01       57.15      4.81 o
  -3   4   8       67.17       49.27      5.20 o
  -2   4   8     1000.42     1021.44     25.88 o
  -1   4   8       13.35       14.24     10.09 o
   0   4   8      309.44      367.10     16.41 o
   1   4   8       42.90       50.52     15.20 o
   2   4   8       20.82       -3.57     12.20 o
   3   4   8      163.96      180.92     10.38 o
   4   4   8        1.59       -1.48     14.25 o
   5   4   8        8.63      -12.84     15.31 o
   6   4   8       74.31       77.71     17.63 o
   7   4   8      249.51      278.99     22.51 o
   8   4   8        1.66        4.65     19.54 o
   9   4   8        0.23      -20.70     20.70 o
  10   4   8       26.54      -10.19     34.20 o
  11   4   8        3.14       15.33     16.15 o
  12   4   8        0.23      -17.03     17.03 o
  13   4   8        2.07        6.83     18.03 o
 -19   5   8        1.13        6.60     16.03 o
 -18   5   8       57.12       86.79     16.12 o
 -17   5   8        0.83        8.44     14.49 o
 -16   5   8       10.29        7.48     17.30 o
 -15   5   8        0.62       11.57     12.97 o
 -14   5   8      425.03      458.64     18.83 o
 -13   5   8      196.14      152.63     14.05 o
 -12   5   8       63.25       48.76     12.00 o
 -11   5   8       86.80       74.36     10.31 o
 -10   5   8     1500.66     1551.74     25.30 o
  -9   5   8     1179.26     1222.26     21.30 o
  -8   5   8      203.11      215.74      8.97 o
  -7   5   8      579.44      600.09     12.15 o
  -6   5   8      565.05      530.64     10.96 o
  -5   5   8     1016.59     1040.01     17.35 o
  -4   5   8     2561.36     2464.86     31.49 o
  -3   5   8      499.01      479.40     12.28 o
  -2   5   8     1310.88     1195.90     20.94 o
  -1   5   8      184.86      223.21     14.11 o
   0   5   8     1191.61     1173.35     28.58 o
   1   5   8       83.14       56.58     13.13 o
   2   5   8      160.08      176.05     19.38 o
   3   5   8      621.21      635.20     27.10 o
   4   5   8       97.08       63.08     21.89 o
   5   5   8      643.19      653.99     26.65 o
   6   5   8       14.96       35.38     17.71 o
   7   5   8        2.83        4.74     18.55 o
   8   5   8        0.37       -7.65     19.42 o
   9   5   8        2.31       -9.96     21.25 o
  10   5   8       18.28       22.53     23.14 o
  11   5   8       14.54       -4.26     24.50 o
  12   5   8       36.33       31.39     33.80 o
 -18   6   8       22.43      -15.61     25.18 o
 -17   6   8        9.53      -23.14     23.14 o
 -16   6   8        3.10      -11.35     21.48 o
 -15   6   8      113.27      131.14     22.34 o
 -14   6   8       15.77       23.86     20.10 o
 -13   6   8      247.38      208.06     22.58 o
 -12   6   8        6.61       11.13     17.27 o
 -11   6   8      475.07      503.66     18.42 o
 -10   6   8       77.25      106.34     12.76 o
  -9   6   8       28.59       22.40     17.93 o
  -8   6   8       49.96       81.22     12.35 o
  -7   6   8       44.03       28.77     35.25 o
  -6   6   8      604.47      595.90     29.75 o
  -5   6   8      126.27      126.66     15.83 o
  -4   6   8      146.81      154.74     14.32 o
  -3   6   8      179.46      217.82     14.39 o
  -2   6   8       19.05        4.52     18.13 o
  -1   6   8      353.35      329.61     12.36 o
   0   6   8       76.72       74.97     12.81 o
   1   6   8        2.46        3.31     12.85 o
   2   6   8      351.16      401.95     30.14 o
   3   6   8        2.76       31.21     15.05 o
   4   6   8       37.67       65.74     16.61 o
   5   6   8       83.08       88.25     17.88 o
   6   6   8       30.33       32.35     18.22 o
   7   6   8        1.78       21.51     19.46 o
   8   6   8       91.73       93.84     27.70 o
   9   6   8       10.00       34.06     22.70 o
  10   6   8        0.12      -23.04     23.04 o
  11   6   8        4.78       12.32     31.33 o
 -17   7   8        5.44      -15.36     32.08 o
 -16   7   8      197.21      186.86     46.19 o
 -15   7   8       27.70       45.43     45.58 o
 -14   7   8       18.45       26.04     27.73 o
 -13   7   8      233.69      264.59     32.21 o
 -12   7   8      242.89      169.40     29.85 o
 -11   7   8      147.03      148.89     17.20 o
 -10   7   8      131.66      158.09     16.41 o
  -9   7   8      131.72      119.47     19.71 o
  -8   7   8      218.11      199.08     14.06 o
  -7   7   8      149.93      136.05     27.04 o
  -6   7   8      310.41      280.42     41.32 o
  -5   7   8       16.73       36.00     16.34 o
  -4   7   8      553.73      496.81     30.29 o
  -3   7   8       19.73       19.12     14.12 o
  -2   7   8      966.16      943.05     35.64 o
  -1   7   8        6.74       -0.28     15.62 o
   0   7   8      188.40      260.62     61.38 o
   1   7   8      514.14      648.36     32.88 o
   2   7   8       31.81       47.45     23.70 o
   3   7   8      161.29      210.48     56.82 o
   4   7   8        1.32        7.27     15.37 o
   5   7   8       24.58       12.50     16.88 o
   6   7   8       30.65       18.05     17.88 o
   7   7   8       53.07        7.77     19.28 o
   8   7   8        0.20      -13.62     20.39 o
   9   7   8        6.11       -7.06     22.17 o
  10   7   8        3.96       27.56     29.45 o
 -16   8   8       13.47       29.33     32.70 o
 -15   8   8       73.01       55.27     32.12 o
 -14   8   8        0.44      -25.17     29.20 o
 -13   8   8      188.82      212.09     31.97 o
 -12   8   8       25.54       30.98     27.73 o
 -11   8   8       62.60       67.13     29.30 o
 -10   8   8      142.10      202.60     17.69 o
  -9   8   8      163.55      202.04     16.31 o
  -8   8   8     1112.40     1109.44     51.35 o
  -7   8   8       77.86       92.26     28.56 o
  -6   8   8      335.70      364.81     51.05 o
  -5   8   8      540.13      528.94     47.50 o
  -4   8   8     1121.34     1048.44     33.65 o
  -3   8   8       50.73       34.66     17.97 o
  -2   8   8       16.65      -13.63     16.89 o
  -1   8   8       74.82      103.84     19.17 o
   0   8   8        8.72        7.91     22.35 o
   1   8   8        2.40       -8.77     26.44 o
   2   8   8       34.07       24.31     23.94 o
   3   8   8      280.61      245.28     29.35 o
   4   8   8      120.32      136.59     47.10 o
   5   8   8       76.96       90.42     30.39 o
   6   8   8       98.58       85.97     37.37 o
   7   8   8       13.97       12.99     30.05 o
   8   8   8       14.04       79.61     55.30 o
   9   8   8       37.79       27.14     24.57 o
 -15   9   8        1.41        6.24     35.25 o
 -14   9   8        0.25        4.54     60.16 o
 -13   9   8      164.45      174.46     35.88 o
 -12   9   8        2.20       18.57     30.50 o
 -11   9   8       27.09        6.00     17.71 o
 -10   9   8       19.99       19.37     16.19 o
  -9   9   8       13.41        8.90     27.85 o
  -8   9   8      135.79      155.83     56.52 o
  -7   9   8      124.77      135.88     30.99 o
  -6   9   8      329.24      424.96     36.46 o
  -5   9   8       18.79       -0.17     19.76 o
  -4   9   8       19.44       19.12     27.57 o
  -3   9   8       23.63       34.02     19.73 o
  -2   9   8        1.88       -1.26     18.90 o
  -1   9   8        0.61       -8.04     24.03 o
   0   9   8       41.91       43.97     22.83 o
   1   9   8       26.47        9.87     25.00 o
   2   9   8       26.66        3.91     26.22 o
   3   9   8       16.53       26.53     27.14 o
   4   9   8        0.58      -22.76     39.20 o
   5   9   8       27.06       58.37     29.63 o
   6   9   8        5.67      -29.48     29.48 o
   7   9   8        2.93      -26.13     51.66 o
   8   9   8        6.70      -54.69     54.69 o
 -13  10   8       44.95       42.19     34.74 o
 -12  10   8      122.28       85.66     33.88 o
 -11  10   8       63.58       66.01     20.08 o
 -10  10   8      111.31      127.97     32.40 o
  -9  10   8        0.62       -8.60     41.93 o
  -8  10   8      124.96       99.27     30.66 o
  -7  10   8        6.99       14.05     29.50 o
  -6  10   8       99.10       83.01     50.14 o
  -5  10   8      203.52      163.36     24.39 o
  -4  10   8        6.91       -1.26     21.43 o
  -3  10   8      187.86      206.16     24.65 o
  -2  10   8        6.39        9.94     21.58 o
  -1  10   8       65.32       94.56     22.79 o
   0  10   8       57.71       70.23     28.12 o
   1  10   8       40.14       36.64     34.64 o
   2  10   8      122.61      156.04     32.08 o
   3  10   8       21.50       34.36     30.35 o
   4  10   8       12.69      -13.74     31.05 o
   5  10   8        0.85       -1.89     32.08 o
   6  10   8      141.36      101.49     57.13 o
 -10  11   8      100.34       60.73     40.41 o
  -9  11   8       13.45      -11.91     43.15 o
  -8  11   8       58.28      112.91     71.41 o
  -7  11   8       37.00       61.44     33.63 o
  -6  11   8       12.38        0.32     25.20 o
  -5  11   8       29.11       87.11     24.98 o
  -4  11   8       63.56       70.65     39.71 o
  -3  11   8        5.23       44.59     24.50 o
  -2  11   8      229.10      208.11     27.34 o
  -1  11   8        2.11      -23.16     23.16 o
   0  11   8       28.69       33.71     24.90 o
   1  11   8        0.99      -38.89     38.89 o
   2  11   8        3.22      -17.72     31.41 o
   3  11   8       12.86      -16.20     32.25 o
 -21   1   9       11.80       45.97     26.43 o
 -20   1   9       14.72       23.84     16.98 o
 -19   1   9        0.45       -3.80     15.78 o
 -18   1   9       38.86       16.61     17.42 o
 -17   1   9       12.71        5.34     12.88 o
 -16   1   9      140.38      147.50     13.36 o
 -15   1   9       41.23       42.62     11.42 o
 -14   1   9      897.94      901.41     18.47 o
 -13   1   9      606.86      590.26     16.95 o
 -12   1   9      193.42      250.24     10.96 o
 -11   1   9      249.97      257.28     10.51 o
 -10   1   9      254.99      267.99      8.80 o
  -9   1   9     2268.44     2224.50     23.64 o
  -8   1   9      125.10      162.74      6.43 o
  -7   1   9      330.39      293.61      7.72 o
  -6   1   9     2760.58     2681.87     27.95 o
  -5   1   9       64.94       68.17      5.15 o
  -4   1   9     1254.19     1074.06     13.88 o
  -3   1   9       26.49       28.60      5.62 o
  -2   1   9     1565.21     1498.78     18.68 o
  -1   1   9       48.42       64.38      6.53 o
   0   1   9       20.52       10.07      6.40 o
   1   1   9      574.82      590.51     13.39 o
   2   1   9       24.60        0.15      7.35 o
   3   1   9      267.33      333.39     18.75 o
   4   1   9      515.50      570.38     19.74 o
   5   1   9      938.37      947.94     19.39 o
   6   1   9       62.48       63.49     12.11 o
   7   1   9      128.94      132.38     14.35 o
   8   1   9        0.37      -13.09     13.09 o
   9   1   9       29.14       28.66     17.57 o
  10   1   9       18.13        5.96     18.18 o
  11   1   9       13.03      -10.97     21.40 o
  12   1   9       17.63       34.83     30.91 o
  13   1   9        0.07       46.63     36.29 o
 -21   2   9       10.13       14.34     20.58 o
 -20   2   9        5.47       -4.29     19.02 o
 -19   2   9       47.75       36.40     18.16 o
 -18   2   9        1.03        8.82     14.76 o
 -17   2   9       18.36       31.19     14.06 o
 -16   2   9       25.45       29.80     12.03 o
 -15   2   9        2.53       -6.49     10.95 o
 -14   2   9        0.88       -9.43      9.43 o
 -13   2   9       50.56       64.25      9.83 o
 -12   2   9       62.70       60.30      9.14 o
 -11   2   9     1147.64     1144.97     18.78 o
 -10   2   9      421.32      491.11     12.42 o
  -9   2   9       10.70       24.85      5.73 o
  -8   2   9     1657.88     1678.98     18.88 o
  -7   2   9     1080.54     1069.40     19.44 o
  -6   2   9      743.40      773.04     12.01 o
  -5   2   9     2978.40     2909.17     29.95 o
  -4   2   9     2627.63     2697.11     29.75 o
  -3   2   9      205.78      211.26      6.46 o
  -2   2   9        2.57       -4.68      4.96 o
  -1   2   9     1806.13     1806.00     21.43 o
   0   2   9      538.46      552.08     12.43 o
   1   2   9       33.50       28.46      7.23 o
   2   2   9      135.83      129.71      8.71 o
   3   2   9        5.94       -5.55     10.70 o
   4   2   9      223.56      225.89     12.99 o
   5   2   9       95.01       74.45     11.38 o
   6   2   9        3.99       -1.30     11.23 o
   7   2   9       44.24       37.73     14.91 o
   8   2   9      133.37      110.29     16.89 o
   9   2   9        0.59        2.29     16.91 o
  10   2   9        5.23      -18.89     24.03 o
  11   2   9       19.73        4.49     19.65 o
  12   2   9        0.43       31.00     22.72 o
  13   2   9        3.46       -0.75     31.91 o
 -20   3   9        8.19       -1.87     18.96 o
 -19   3   9        0.08        9.89     17.93 o
 -18   3   9       13.44      -11.99     16.63 o
 -17   3   9        9.89       15.50     14.32 o
 -16   3   9        1.72       -2.73     13.53 o
 -15   3   9        0.44        7.45     12.09 o
 -14   3   9       13.98       -0.61     11.74 o
 -13   3   9       49.32       61.59     11.72 o
 -12   3   9      179.27      198.56     13.78 o
 -11   3   9     1292.26     1240.70     28.58 o
 -10   3   9      389.98      388.06     11.10 o
  -9   3   9        5.36       11.33      7.85 o
  -8   3   9      379.15      411.99     10.61 o
  -7   3   9     1823.52     1718.27     19.42 o
  -6   3   9      206.59      128.75      6.34 o
  -5   3   9       33.96       37.63      5.31 o
  -4   3   9     2751.12     2709.44     38.90 o
  -3   3   9      530.89      537.66      9.72 o
  -2   3   9      528.01      512.05     11.61 o
  -1   3   9      365.70      386.76      9.90 o
   0   3   9      285.96      308.76      9.11 o
   1   3   9      497.48      497.99     13.56 o
   2   3   9        5.24        7.32      9.80 o
   3   3   9      179.44      193.87     12.92 o
   4   3   9       66.21       67.32     13.33 o
   5   3   9      111.34      143.08     13.96 o
   6   3   9       24.82       28.00     18.77 o
   7   3   9        1.57       -0.88     14.04 o
   8   3   9       26.47       25.97     16.00 o
   9   3   9       25.30       41.41     17.22 o
  10   3   9        0.11      -18.52     22.10 o
  11   3   9        4.55       -6.29     20.01 o
  12   3   9        0.33       -8.30     26.70 o
 -20   4   9        1.52       -7.85     18.68 o
 -19   4   9       40.36       39.13     18.13 o
 -18   4   9       35.24       40.64     15.87 o
 -17   4   9       33.02       23.48     14.88 o
 -16   4   9       21.76       24.12     13.89 o
 -15   4   9      283.74      287.04     16.09 o
 -14   4   9       54.43       49.34     15.35 o
 -13   4   9        8.72       21.05     12.53 o
 -12   4   9     2353.83     2220.26     39.32 o
 -11   4   9       24.20       22.68     11.53 o
 -10   4   9       69.42       75.80      9.56 o
  -9   4   9      156.41      116.30      9.55 o
  -8   4   9     1089.88     1244.64     21.15 o
  -7   4   9      361.39      359.76     10.31 o
  -6   4   9      284.16      275.58      8.27 o
  -5   4   9     1717.21     1665.61     20.94 o
  -4   4   9      292.47      304.59      9.53 o
  -3   4   9     1679.86     1624.21     22.85 o
  -2   4   9      287.61      324.03     14.65 o
  -1   4   9     1793.38     1607.56     27.40 o
   0   4   9      427.47      466.08     20.17 o
   1   4   9       73.87       53.03      8.26 o
   2   4   9       19.19       16.24     10.83 o
   3   4   9       82.12       73.89     15.80 o
   4   4   9       68.16       90.39     17.40 o
   5   4   9       49.50       39.41     17.40 o
   6   4   9       10.83       10.31     17.95 o
   7   4   9       11.36      -18.15     19.18 o
   8   4   9       22.05       19.16     20.98 o
   9   4   9       19.01       -4.57     22.34 o
  10   4   9        7.17        3.86     25.30 o
  11   4   9        0.29        8.50     26.31 o
  12   4   9        3.30       -8.34     20.57 o
 -19   5   9        6.28       13.76     16.37 o
 -18   5   9       13.89       42.00     17.01 o
 -17   5   9      135.27      144.53     18.61 o
 -16   5   9        0.45      -15.27     16.49 o
 -15   5   9       21.49       30.52     14.39 o
 -14   5   9       10.47       15.89     13.52 o
 -13   5   9       50.08       50.23     13.07 o
 -12   5   9        1.68        3.19     11.88 o
 -11   5   9       92.38      114.29     10.86 o
 -10   5   9      274.83      335.00     17.34 o
  -9   5   9      343.90      404.95     15.15 o
  -8   5   9      108.37       93.98      8.96 o
  -7   5   9     1195.66     1159.62     19.82 o
  -6   5   9      125.98      126.79     10.90 o
  -5   5   9        2.99       -6.52      6.52 o
  -4   5   9       20.62       24.83      6.84 o
  -3   5   9       24.35       19.96      7.42 o
  -2   5   9      233.86      269.48     18.23 o
  -1   5   9      155.12      202.98     15.15 o
   0   5   9        4.96      -11.08     12.46 o
   1   5   9      205.83      212.62     16.91 o
   2   5   9        0.03       -6.46     19.96 o
   3   5   9       20.76       27.74     21.15 o
   4   5   9       59.87       46.94     17.27 o
   5   5   9      514.98      384.36     34.31 o
   6   5   9      424.54      396.96     25.04 o
   7   5   9       10.03        4.02     19.77 o
   8   5   9       12.52       -5.02     21.35 o
   9   5   9       16.63       32.66     23.53 o
  10   5   9        7.34       23.12     24.66 o
  11   5   9        0.30       29.54     27.70 o
 -18   6   9       37.80       22.21     25.54 o
 -17   6   9        8.00        1.28     23.19 o
 -16   6   9       24.84       -0.67     21.68 o
 -15   6   9      177.58      187.61     28.46 o
 -14   6   9      121.37       84.76     21.18 o
 -13   6   9      150.15      126.35     20.26 o
 -12   6   9      282.63      300.96     25.39 o
 -11   6   9       85.12       88.76     13.60 o
 -10   6   9     1209.52     1218.83     32.09 o
  -9   6   9      280.71      275.09     16.84 o
  -8   6   9     1107.81     1098.22     28.06 o
  -7   6   9        8.35       19.49     11.11 o
  -6   6   9      544.22      548.29     39.14 o
  -5   6   9      377.04      342.85     20.08 o
  -4   6   9      753.75      703.08     22.38 o
  -3   6   9      550.69      587.37     24.07 o
  -2   6   9      296.96      352.11     15.07 o
  -1   6   9      447.25      434.38     24.03 o
   0   6   9       10.61        2.85     13.39 o
   1   6   9      459.25      431.73     22.12 o
   2   6   9      581.72      584.11     24.02 o
   3   6   9        0.00       -1.18     15.97 o
   4   6   9      220.28      215.67     24.62 o
   5   6   9       33.29       38.63     21.71 o
   6   6   9       36.14       21.66     19.76 o
   7   6   9      165.96      162.17     23.20 o
   8   6   9        1.58      -13.89     22.04 o
   9   6   9        0.09      -23.62     23.62 o
  10   6   9        0.79       15.99     25.61 o
  11   6   9        0.70      -38.89     38.89 o
 -17   7   9        1.03      -30.87     32.12 o
 -16   7   9        3.86       11.39     45.88 o
 -15   7   9      121.13      121.63     32.08 o
 -14   7   9      106.27      124.52     30.69 o
 -13   7   9        4.69      -10.54     30.39 o
 -12   7   9      118.85      108.93     18.47 o
 -11   7   9       17.64       19.89     16.15 o
 -10   7   9       46.40       75.50     23.81 o
  -9   7   9      377.42      437.45     19.43 o
  -8   7   9      565.46      513.83     20.66 o
  -7   7   9       40.03       67.32     34.03 o
  -6   7   9       10.15       18.17     17.05 o
  -5   7   9       27.34       25.52     16.40 o
  -4   7   9      103.33      117.62     18.20 o
  -3   7   9      313.17      314.96     18.16 o
  -2   7   9     1924.19     1873.53     43.96 o
  -1   7   9       13.59       21.21     20.94 o
   0   7   9       15.54      -20.57     20.57 o
   1   7   9      139.30      161.41     25.08 o
   2   7   9      140.31      117.93     16.03 o
   3   7   9       50.87       43.47     16.22 o
   4   7   9        5.93       19.10     17.23 o
   5   7   9        1.09       -7.77     18.16 o
   6   7   9       60.12       69.02     20.47 o
   7   7   9        1.03      -23.89     23.89 o
   8   7   9        5.19      -18.59     22.06 o
   9   7   9        1.36        4.39     23.95 o
  10   7   9        0.25      -10.33     35.86 o
 -16   8   9        2.66        4.05     32.22 o
 -15   8   9        4.94       -8.87     43.15 o
 -14   8   9       27.43       29.17     32.09 o
 -13   8   9        9.47      -26.15     28.17 o
 -12   8   9        4.42      -17.73     17.73 o
 -11   8   9      245.56      288.85     23.25 o
 -10   8   9      166.35      165.91     17.84 o
  -9   8   9        2.32       10.91     14.78 o
  -8   8   9      106.23      111.96     26.48 o
  -7   8   9       32.08       43.49     25.00 o
  -6   8   9       33.43       43.40     19.13 o
  -5   8   9      283.50      257.20     26.61 o
  -4   8   9      299.28      261.61     22.64 o
  -3   8   9       10.70        3.60     18.35 o
  -2   8   9       10.79       19.40     18.33 o
  -1   8   9      102.85      102.40     19.99 o
   0   8   9       61.92       76.36     25.26 o
   1   8   9        0.41       17.75     24.05 o
   2   8   9       20.46       17.18     25.35 o
   3   8   9       21.90       50.15     27.00 o
   4   8   9       17.25        6.92     38.59 o
   5   8   9      117.07      117.72     30.81 o
   6   8   9       41.15       22.38     30.50 o
   7   8   9        1.28       -7.32     41.93 o
   8   8   9       40.26        6.45     28.27 o
 -15   9   9        1.07        9.64     57.73 o
 -14   9   9        9.79        7.55     34.03 o
 -13   9   9       14.76        8.24     30.66 o
 -12   9   9       39.73       35.00     19.73 o
 -11   9   9      397.18      477.28     43.31 o
 -10   9   9       10.44      -18.60     25.15 o
  -9   9   9      265.95      260.35     31.92 o
  -8   9   9       74.38      103.21     28.46 o
  -7   9   9      102.92      140.21     40.72 o
  -6   9   9      257.76      295.80     33.27 o
  -5   9   9      172.97      192.25     23.67 o
  -4   9   9      520.63      528.24     44.87 o
  -3   9   9       19.09       16.98     20.31 o
  -2   9   9      327.03      278.77     24.88 o
  -1   9   9      151.48      195.03     28.78 o
   0   9   9      119.70      106.23     31.91 o
   1   9   9      113.52      128.02     28.89 o
   2   9   9       67.64       83.87     28.72 o
   3   9   9        1.14       61.03     29.35 o
   4   9   9        1.63      -11.56     29.75 o
   5   9   9        2.53      -15.19     30.37 o
   6   9   9        0.70      -17.91     31.83 o
   7   9   9       19.32       29.78     54.69 o
 -12  10   9        2.38      -10.26     32.56 o
 -11  10   9       20.06       19.93     26.67 o
 -10  10   9       24.85      -30.80     30.80 o
  -9  10   9       69.79       53.93     32.52 o
  -8  10   9      128.66      128.02     31.68 o
  -7  10   9       68.90       70.53     24.21 o
  -6  10   9       16.62        2.13     23.58 o
  -5  10   9        9.66      -21.94     22.17 o
  -4  10   9      180.90      192.04     25.62 o
  -3  10   9       54.27       57.54     23.47 o
  -2  10   9       36.47        7.53     22.65 o
  -1  10   9       16.60       28.83     22.92 o
   0  10   9      102.21      128.84     43.15 o
   1  10   9       58.64       64.53     30.43 o
   2  10   9        5.62      -29.28     29.32 o
   3  10   9       24.64       10.21     41.63 o
   4  10   9        1.28       36.01     33.05 o
   5  10   9       46.23       79.61     54.69 o
  -9  11   9       90.41       62.05     68.37 o
  -8  11   9      104.06       89.70     42.54 o
  -7  11   9       45.09       49.61     26.26 o
  -6  11   9      108.31      133.87     28.05 o
  -5  11   9       17.12       10.61     26.22 o
  -4  11   9       10.70       24.49     25.11 o
  -3  11   9       33.35       23.04     24.95 o
  -2  11   9        7.31       40.43     25.95 o
  -1  11   9        3.57       40.28     26.01 o
   0  11   9       17.09       -3.15     30.27 o
   1  11   9        0.99        4.86     42.54 o
 -21   0  10        2.96       -3.72     23.66 o
 -20   0  10        0.60       14.25     22.48 o
 -19   0  10        0.74       27.49     21.16 o
 -18   0  10       31.99       25.94     19.96 o
 -17   0  10      114.72      137.63     20.70 o
 -16   0  10       15.34       -2.38     17.37 o
 -15   0  10       34.01       46.02     19.44 o
 -14   0  10      696.79      739.00     35.10 o
 -13   0  10       81.57      111.18     36.95 o
 -12   0  10     1163.00     1100.82     26.96 o
 -11   0  10      121.50      104.99      9.88 o
 -10   0  10     1912.21     1958.61     29.71 o
  -9   0  10       66.69       96.37     11.33 o
  -8   0  10     2204.26     2119.80     48.51 o
  -7   0  10     5912.33     5721.38     88.48 o
  -6   0  10     2121.89     2203.71     33.74 o
  -5   0  10     2933.43     2973.22     43.16 o
  -4   0  10     1430.25     1443.17     24.83 o
  -3   0  10      953.33      957.44     19.49 o
  -2   0  10     3107.63     3071.68     44.48 o
  -1   0  10     1208.17     1099.36     25.11 o
   0   0  10      645.07      676.47     20.56 o
   1   0  10      370.98      343.26     15.87 o
   2   0  10      547.43      633.15     28.24 o
   3   0  10      397.40      345.69     17.80 o
   4   0  10       42.07       29.63     14.58 o
   5   0  10      225.02      234.70     23.81 o
   6   0  10      165.34      154.05     18.55 o
   7   0  10       54.58       61.77     18.38 o
   8   0  10       64.87       74.75     34.94 o
   9   0  10      113.65      101.03     46.19 o
  10   0  10        0.09       24.38     26.63 o
  11   0  10        2.08        4.25     47.40 o
  12   0  10        3.01       13.37     49.83 o
 -21   1  10       17.00       40.18     18.33 o
 -20   1  10       12.13       -5.31     17.03 o
 -19   1  10       11.18       12.65     16.04 o
 -18   1  10       30.94       62.49     15.38 o
 -17   1  10       36.18       19.90     13.11 o
 -16   1  10      253.92      240.17     16.97 o
 -15   1  10      305.08      327.72     14.88 o
 -14   1  10        1.93        2.24     10.73 o
 -13   1  10      336.52      324.39     12.39 o
 -12   1  10      933.19      879.57     17.33 o
 -11   1  10      453.72      489.46     13.17 o
 -10   1  10      726.98      656.90     12.75 o
  -9   1  10      219.22      270.55      8.09 o
  -8   1  10      133.27      123.53      7.85 o
  -7   1  10       28.25       46.73      6.31 o
  -6   1  10       11.32        5.85      4.12 o
  -5   1  10      244.75      240.88      7.30 o
  -4   1  10      549.01      503.68     10.21 o
  -3   1  10       31.73       39.91      5.63 o
  -2   1  10      173.81      169.66      7.45 o
  -1   1  10      171.62      151.83      8.34 o
   0   1  10      373.36      417.22     11.67 o
   1   1  10        3.36       -1.18      7.81 o
   2   1  10        1.26        1.18      8.46 o
   3   1  10       74.32       86.29     10.07 o
   4   1  10      158.46      185.22     11.72 o
   5   1  10      415.92      406.60     15.67 o
   6   1  10       76.27       95.88     13.14 o
   7   1  10      107.99       91.45     14.23 o
   8   1  10       23.90       25.26     18.50 o
   9   1  10       38.47       -2.95     17.92 o
  10   1  10        0.02       -4.35     19.30 o
  11   1  10        7.98        3.18     20.93 o
  12   1  10        1.58       20.89     36.09 o
 -21   2  10       29.03      -11.37     20.23 o
 -20   2  10        7.42       -4.03     30.26 o
 -19   2  10       53.52       51.12     18.63 o
 -18   2  10        0.27       -9.50     17.10 o
 -17   2  10        2.77       15.81     14.07 o
 -16   2  10        2.80       -4.20     13.15 o
 -15   2  10      371.42      395.99     15.37 o
 -14   2  10      645.89      607.33     15.91 o
 -13   2  10       23.57       18.78      9.37 o
 -12   2  10       10.60        6.08      8.84 o
 -11   2  10        0.28       12.36      9.02 o
 -10   2  10      906.67     1000.25     15.94 o
  -9   2  10     1370.74     1283.03     16.47 o
  -8   2  10       91.23       90.88      6.31 o
  -7   2  10      383.60      349.54      8.96 o
  -6   2  10      218.23      182.42      7.78 o
  -5   2  10      715.91      610.20     12.98 o
  -4   2  10      601.75      582.75     13.83 o
  -3   2  10      739.63      735.51     11.95 o
  -2   2  10      264.32      335.84     10.15 o
  -1   2  10        3.39       -5.96      5.96 o
   0   2  10     1021.80     1137.00     18.56 o
   1   2  10      659.43      625.89     15.30 o
   2   2  10        9.96       21.38      9.34 o
   3   2  10       33.70       18.42     10.31 o
   4   2  10        4.43       -5.56     10.65 o
   5   2  10      219.37      149.59     15.40 o
   6   2  10       17.06       22.63     14.73 o
   7   2  10        5.39       10.89     15.81 o
   8   2  10       22.88        1.55     22.54 o
   9   2  10       12.09       -1.47     18.85 o
  10   2  10       11.23       -8.08     30.26 o
  11   2  10        1.90       20.81     21.29 o
  12   2  10        0.08        2.47     27.91 o
 -20   3  10        1.13       -5.86     26.14 o
 -19   3  10       48.89       33.04     18.50 o
 -18   3  10       71.89       49.06     17.40 o
 -17   3  10       10.70       22.90     14.46 o
 -16   3  10      182.64      205.85     18.00 o
 -15   3  10       37.07       41.33     16.47 o
 -14   3  10       40.28       56.97     12.47 o
 -13   3  10      489.89      474.12     17.15 o
 -12   3  10      575.10      611.47     20.52 o
 -11   3  10      460.12      487.07     17.76 o
 -10   3  10       11.23       12.04      8.39 o
  -9   3  10     3185.73     3042.78     43.31 o
  -8   3  10       39.36       17.72      6.99 o
  -7   3  10      526.05      582.01     15.02 o
  -6   3  10       39.70       47.97      6.12 o
  -5   3  10       40.33       39.38      6.35 o
  -4   3  10       41.08       65.12      8.20 o
  -3   3  10      572.41      635.00     15.51 o
  -2   3  10      883.74      850.23     19.52 o
  -1   3  10       12.45        9.14      9.17 o
   0   3  10      376.73      352.30     16.58 o
   1   3  10      308.45      294.49     14.12 o
   2   3  10       83.97      121.12     12.62 o
   3   3  10      678.27      619.00     20.34 o
   4   3  10      437.74      459.82     18.13 o
   5   3  10      193.21      146.11     16.74 o
   6   3  10      184.41      148.69     21.32 o
   7   3  10       14.39      -11.26     19.13 o
   8   3  10        7.86        4.61     16.97 o
   9   3  10        6.30       19.34     18.18 o
  10   3  10        5.41      -29.47     29.47 o
  11   3  10        4.84      -20.25     26.82 o
  12   3  10        0.84       36.46     46.19 o
 -20   4  10        0.03      -18.47     18.47 o
 -19   4  10       15.01      -10.16     18.08 o
 -18   4  10        1.01      -16.01     16.01 o
 -17   4  10       74.27       59.78     15.29 o
 -16   4  10       55.38       57.60     14.24 o
 -15   4  10        0.00        8.70     14.09 o
 -14   4  10       61.05       44.03     14.13 o
 -13   4  10       10.68       -3.24     12.24 o
 -12   4  10      524.60      454.30     17.99 o
 -11   4  10      137.65      117.16     11.13 o
 -10   4  10      352.21      402.82     20.49 o
  -9   4  10       24.45       25.76      9.04 o
  -8   4  10     1262.03     1178.85     19.49 o
  -7   4  10       48.31       50.00      8.40 o
  -6   4  10      271.83      298.41      9.93 o
  -5   4  10        4.58       29.24      7.51 o
  -4   4  10       18.29       21.75      8.31 o
  -3   4  10        4.13        8.55      7.93 o
  -2   4  10      136.05      139.90     10.48 o
  -1   4  10      343.73      333.19     10.92 o
   0   4  10      270.02      291.90     16.97 o
   1   4  10      366.86      333.18     17.24 o
   2   4  10      106.89      124.57     12.64 o
   3   4  10       45.76       40.41     12.13 o
   4   4  10      102.06       87.84     13.66 o
   5   4  10       32.40       32.40     13.82 o
   6   4  10       24.55       -3.98     17.63 o
   7   4  10        2.54        0.53     15.70 o
   8   4  10        6.93        3.08     17.03 o
   9   4  10        0.21        2.70     21.68 o
  10   4  10        7.52       -0.55     29.49 o
  11   4  10        2.02       36.50     38.09 o
 -19   5  10        1.41       -0.67     16.70 o
 -18   5  10       11.74        2.03     17.21 o
 -17   5  10        4.44       -9.10     16.32 o
 -16   5  10       94.03      112.62     17.10 o
 -15   5  10       29.83        5.50     14.53 o
 -14   5  10       41.96       33.13     13.79 o
 -13   5  10      395.34      389.98     21.49 o
 -12   5  10      260.97      281.06     13.81 o
 -11   5  10       87.23       89.72     10.93 o
 -10   5  10       44.16       31.25     10.04 o
  -9   5  10     1086.64     1064.45     27.99 o
  -8   5  10       80.40       60.20     10.94 o
  -7   5  10      184.66      216.83     12.45 o
  -6   5  10      619.89      571.81     15.38 o
  -5   5  10      101.97      121.86      8.81 o
  -4   5  10     1524.00     1515.57     22.84 o
  -3   5  10        3.40       -1.97     10.87 o
  -2   5  10      502.66      497.96     32.89 o
  -1   5  10      236.98      269.84     17.51 o
   0   5  10        3.99       11.38     14.11 o
   1   5  10      342.32      342.52     20.54 o
   2   5  10       20.92       13.74     15.65 o
   3   5  10       60.87       62.78     17.63 o
   4   5  10       40.08       31.01     18.20 o
   5   5  10       55.34       57.78     19.94 o
   6   5  10       12.15      -16.93     20.15 o
   7   5  10       16.89       -7.63     28.30 o
   8   5  10       16.32        7.87     23.18 o
   9   5  10        0.01        7.03     24.93 o
  10   5  10        1.89       18.67     26.26 o
 -18   6  10       15.42       10.84     25.46 o
 -17   6  10       82.95       78.08     23.91 o
 -16   6  10        1.15      -20.61     20.61 o
 -15   6  10       17.13       27.73     13.58 o
 -14   6  10       11.90      -17.15     19.21 o
 -13   6  10       51.74      110.74     20.00 o
 -12   6  10      256.77      296.18     17.19 o
 -11   6  10      113.06      153.13     23.92 o
 -10   6  10       37.96       31.70     14.32 o
  -9   6  10        4.09        4.04     13.48 o
  -8   6  10       23.20       44.51     12.89 o
  -7   6  10      121.93      150.72     12.38 o
  -6   6  10      133.22      165.88     13.74 o
  -5   6  10      425.65      442.96     14.30 o
  -4   6  10       30.74       31.62      9.29 o
  -3   6  10      584.24      532.93     20.00 o
  -2   6  10       93.01      124.08     15.33 o
  -1   6  10      182.93      168.91     16.49 o
   0   6  10      272.40      292.85     24.48 o
   1   6  10       56.68       49.58     22.00 o
   2   6  10      193.24      243.10     20.53 o
   3   6  10        2.12      -17.11     17.11 o
   4   6  10        0.47      -10.07     31.14 o
   5   6  10        1.08      -19.02     19.02 o
   6   6  10        2.48      -17.44     20.61 o
   7   6  10        4.39        3.99     22.00 o
   8   6  10        2.20        8.23     23.86 o
   9   6  10        0.03      -24.97     24.97 o
  10   6  10        0.24      -28.56     40.11 o
 -17   7  10        0.15       18.37     32.88 o
 -16   7  10       11.65       10.35     31.66 o
 -15   7  10       10.72      -13.01     42.24 o
 -14   7  10       68.64       42.80     29.32 o
 -13   7  10      243.33      227.86     31.75 o
 -12   7  10       23.17       30.26     17.48 o
 -11   7  10      201.18      174.62     19.00 o
 -10   7  10       92.75       83.47     16.45 o
  -9   7  10       13.61       28.08     14.87 o
  -8   7  10      246.18      268.07     20.98 o
  -7   7  10        1.01        1.81     14.74 o
  -6   7  10     1531.14     1414.22     39.03 o
  -5   7  10        9.67       -5.87     17.24 o
  -4   7  10      246.05      274.55     21.58 o
  -3   7  10      486.59      467.59     24.67 o
  -2   7  10      486.79      524.16     43.45 o
  -1   7  10       67.26       56.15     22.91 o
   0   7  10        6.66       14.14     22.23 o
   1   7  10       25.37      -13.62     14.92 o
   2   7  10       41.49       19.02     16.31 o
   3   7  10       83.98       57.15     26.92 o
   4   7  10       35.30       19.17     19.00 o
   5   7  10       14.34      -13.87     19.73 o
   6   7  10        0.16      -22.32     22.32 o
   7   7  10       23.39       18.46     22.93 o
   8   7  10        2.50       -0.57     23.92 o
   9   7  10        1.01      -11.55     36.46 o
 -16   8  10        9.59        7.66     55.30 o
 -15   8  10       45.93       21.32     75.96 o
 -14   8  10       71.27       70.98     31.54 o
 -13   8  10       81.03       51.35     30.89 o
 -12   8  10       36.10       53.56     18.85 o
 -11   8  10       71.10       79.20     18.67 o
 -10   8  10      401.17      439.63     48.90 o
  -9   8  10        0.90       18.58     15.64 o
  -8   8  10      529.44      601.29     21.48 o
  -7   8  10      111.07      107.94     21.82 o
  -6   8  10        8.66        5.16     19.35 o
  -5   8  10       12.30       -4.42     19.47 o
  -4   8  10        1.24       -4.18     20.07 o
  -3   8  10      312.32      347.85     25.00 o
  -2   8  10        9.25       26.35     17.04 o
  -1   8  10      220.68      197.97     28.12 o
   0   8  10        1.82        2.69     25.26 o
   1   8  10      105.61       89.60     27.34 o
   2   8  10      209.93      256.70     41.02 o
   3   8  10       15.32       15.97     28.01 o
   4   8  10       85.05       62.10     46.49 o
   5   8  10       83.06       66.99     31.25 o
   6   8  10       17.94       45.62     36.77 o
   7   8  10       10.26      -20.81     20.81 o
 -14   9  10       20.12       32.47     34.16 o
 -13   9  10        2.83      -30.22     30.22 o
 -12   9  10       74.56      116.92     22.40 o
 -11   9  10       49.99       26.80     25.77 o
 -10   9  10       34.30       48.41     17.91 o
  -9   9  10        3.43      -27.08     27.08 o
  -8   9  10       51.57       33.98     22.61 o
  -7   9  10       48.52       41.03     22.45 o
  -6   9  10       31.53       37.68     21.83 o
  -5   9  10        2.28       15.99     21.59 o
  -4   9  10        0.08       -8.34     21.14 o
  -3   9  10        1.79        0.66     21.35 o
  -2   9  10        5.73      -18.56     20.80 o
  -1   9  10       16.56       18.23     37.07 o
   0   9  10       67.57      108.66     29.61 o
   1   9  10        1.34      -26.55     26.55 o
   2   9  10       52.05       37.52     29.50 o
   3   9  10       30.02       23.31     30.37 o
   4   9  10       28.61       51.95     31.81 o
   5   9  10        3.65      -18.13     31.68 o
 -12  10  10      119.44      169.47     36.07 o
 -11  10  10        8.60        5.52     21.62 o
 -10  10  10      121.04      150.01     35.99 o
  -9  10  10       25.51        7.45     34.64 o
  -8  10  10       86.33      116.17     28.24 o
  -7  10  10        9.70       21.83     23.72 o
  -6  10  10       56.01       40.57     25.01 o
  -5  10  10      135.25      110.89     25.48 o
  -4  10  10       32.48       27.44     23.79 o
  -3  10  10       52.79       90.50     30.09 o
  -2  10  10       14.24        4.39     23.47 o
  -1  10  10       38.26        6.68     28.75 o
   0  10  10       22.28       55.30     42.54 o
   1  10  10        7.39        0.61     40.72 o
   2  10  10        2.12      -22.45     30.86 o
   3  10  10       10.15      -18.94     32.27 o
  -8  11  10       23.60       15.52     26.45 o
  -7  11  10       13.46       51.04     27.03 o
  -6  11  10       12.73      -26.26     26.26 o
  -5  11  10       30.29       73.90     27.28 o
  -4  11  10        4.58      -15.46     25.82 o
  -3  11  10       46.85       39.46     26.76 o
  -2  11  10       32.47       57.47     26.65 o
  -1  11  10       42.86       18.41     65.03 o
 -21   1  11       10.18       14.36     18.24 o
 -20   1  11       34.17       20.41     17.36 o
 -19   1  11        3.66        7.63     16.08 o
 -18   1  11      114.66      101.94     16.25 o
 -17   1  11       21.00       42.68     14.92 o
 -16   1  11       17.25       19.60     12.39 o
 -15   1  11       76.49       99.44     13.42 o
 -14   1  11        2.67      -10.54     10.54 o
 -13   1  11      865.31      820.11     16.17 o
 -12   1  11       39.74       23.45      7.50 o
 -11   1  11     1198.51     1090.80     37.19 o
 -10   1  11      100.42       66.41      7.60 o
  -9   1  11      932.38      925.71     17.04 o
  -8   1  11      152.95      148.25      8.22 o
  -7   1  11      365.31      414.30     11.56 o
  -6   1  11      238.41      238.12      7.99 o
  -5   1  11      160.35      198.94      7.62 o
  -4   1  11      881.19      833.43     13.57 o
  -3   1  11      230.04      281.46      8.53 o
  -2   1  11     1771.00     1698.66     22.01 o
  -1   1  11       21.84        6.09      7.21 o
   0   1  11      185.60      210.01     10.39 o
   1   1  11      144.52      126.38     10.10 o
   2   1  11      396.95      460.39     13.97 o
   3   1  11        5.03        1.19     10.28 o
   4   1  11      105.63      144.71     13.24 o
   5   1  11        7.73       10.99     12.98 o
   6   1  11       97.45      108.03     14.67 o
   7   1  11        2.31      -16.39     16.39 o
   8   1  11       50.48       56.37     18.95 o
   9   1  11        2.21       31.19     20.05 o
  10   1  11        0.01       -7.78     20.99 o
  11   1  11        3.07      -24.74     25.78 o
 -21   2  11        3.54       44.34     23.33 o
 -20   2  11       22.75       34.29     24.12 o
 -19   2  11       35.45       38.21     18.58 o
 -18   2  11        1.26       15.02     25.75 o
 -17   2  11        0.56        0.38     16.05 o
 -16   2  11       16.23       29.45     15.85 o
 -15   2  11      158.72      172.80     13.36 o
 -14   2  11       20.90       -4.90     13.51 o
 -13   2  11      229.04      270.67     12.17 o
 -12   2  11      246.85      319.74     12.94 o
 -11   2  11       41.37       33.95      9.08 o
 -10   2  11      133.12      175.80      9.08 o
  -9   2  11        1.38        5.98      6.52 o
  -8   2  11       69.19       87.16      9.56 o
  -7   2  11     1905.75     1962.33     23.07 o
  -6   2  11      144.44      129.18      7.86 o
  -5   2  11      920.96      914.30     15.32 o
  -4   2  11      799.16      722.33     12.45 o
  -3   2  11       43.95       43.94      6.42 o
  -2   2  11       33.11       24.38      6.87 o
  -1   2  11      445.29      389.47     10.61 o
   0   2  11      830.74      871.33     19.07 o
   1   2  11      287.31      275.12     22.71 o
   2   2  11       96.57      136.00     13.38 o
   3   2  11      174.84      166.34     12.53 o
   4   2  11        0.38       -5.98     13.66 o
   5   2  11       48.82       55.50     15.27 o
   6   2  11       55.89       69.03     20.44 o
   7   2  11       10.16       12.78     17.00 o
   8   2  11        0.19      -18.02     18.02 o
   9   2  11       11.29        9.98     19.62 o
  10   2  11        3.14      -20.34     23.86 o
  11   2  11        0.16       29.57     28.14 o
 -20   3  11        1.99       -3.73     19.29 o
 -19   3  11        0.88        6.02     18.36 o
 -18   3  11        2.15       -6.57     17.38 o
 -17   3  11        0.54        4.98     16.53 o
 -16   3  11       29.73        8.17     13.61 o
 -15   3  11       15.61        6.07     12.90 o
 -14   3  11       15.57       16.32     13.66 o
 -13   3  11        1.86       -5.02     12.47 o
 -12   3  11      344.56      374.30     17.02 o
 -11   3  11      382.18      341.94     12.73 o
 -10   3  11      103.02       62.71     11.28 o
  -9   3  11      466.93      500.70     13.01 o
  -8   3  11       83.50       77.78      9.60 o
  -7   3  11      120.26       98.35      7.79 o
  -6   3  11      241.92      279.02      9.52 o
  -5   3  11       12.82        0.44      6.36 o
  -4   3  11       27.34       29.45      8.69 o
  -3   3  11      328.88      318.36     12.33 o
  -2   3  11       16.52       32.09     10.36 o
  -1   3  11      586.12      588.84     34.47 o
   0   3  11      690.51      628.10     19.66 o
   1   3  11       78.09       70.96     12.38 o
   2   3  11      143.00       98.32     13.54 o
   3   3  11       83.04      114.71     14.36 o
   4   3  11        0.56       -7.74     13.77 o
   5   3  11        5.41       -0.35     19.12 o
   6   3  11       18.56        5.07     16.02 o
   7   3  11       52.41       27.48     17.44 o
   8   3  11        8.76       15.75     18.79 o
   9   3  11       30.12        9.16     20.09 o
  10   3  11       13.16       39.06     27.56 o
  11   3  11        0.12      -36.46     44.36 o
 -20   4  11       42.40       44.86     19.73 o
 -19   4  11       42.62       28.32     21.23 o
 -18   4  11        5.03      -11.54     16.88 o
 -17   4  11       71.55       55.46     16.90 o
 -16   4  11       84.26       60.61     17.41 o
 -15   4  11      225.51      262.77     18.54 o
 -14   4  11       71.97       82.11     14.49 o
 -13   4  11        6.59       -7.61     17.28 o
 -12   4  11      132.34      181.38     12.67 o
 -11   4  11      460.52      404.68     14.54 o
 -10   4  11       84.08      123.28     10.25 o
  -9   4  11      927.64      926.26     18.18 o
  -8   4  11      540.30      504.48     14.59 o
  -7   4  11      821.92      732.65     21.78 o
  -6   4  11       29.78       14.34     10.24 o
  -5   4  11     1786.62     1721.72     28.49 o
  -4   4  11       14.70       20.88     12.80 o
  -3   4  11      312.83      297.26     12.33 o
  -2   4  11     1384.24     1341.93     26.38 o
  -1   4  11        1.63       -8.80     10.56 o
   0   4  11      157.37      149.02     16.67 o
   1   4  11       58.14       42.11     14.74 o
   2   4  11        6.14       -6.72     13.42 o
   3   4  11        1.94      -12.91     12.91 o
   4   4  11       11.58        2.94     14.30 o
   5   4  11       11.73      -14.83     14.83 o
   6   4  11       21.49       11.49     16.34 o
   7   4  11       44.50       12.29     17.25 o
   8   4  11        1.54      -17.97     17.97 o
   9   4  11        1.00      -12.54     25.13 o
  10   4  11        1.14       14.15     27.36 o
 -19   5  11       14.01        9.88     18.86 o
 -18   5  11        9.06       36.52     17.83 o
 -17   5  11        6.15       -6.32     16.26 o
 -16   5  11        0.26        8.80     15.61 o
 -15   5  11      132.79      121.13     15.95 o
 -14   5  11      141.40      170.43     16.37 o
 -13   5  11       54.98       38.54     13.69 o
 -12   5  11      133.07      106.97     12.19 o
 -11   5  11      138.48      155.81     12.40 o
 -10   5  11       30.87       15.55     10.53 o
  -9   5  11      141.95      147.88     11.63 o
  -8   5  11      217.61      217.93     17.86 o
  -7   5  11      293.55      321.43     12.96 o
  -6   5  11       20.88        5.89     10.35 o
  -5   5  11       69.62       39.72      8.93 o
  -4   5  11        0.23       -1.54      9.20 o
  -3   5  11      305.50      310.77     12.66 o
  -2   5  11      214.71      212.05     12.98 o
  -1   5  11      201.50      203.22     14.03 o
   0   5  11       36.19       20.98     11.44 o
   1   5  11      187.99      149.66     18.25 o
   2   5  11      300.62      282.18     31.67 o
   3   5  11       56.89       38.42     13.74 o
   4   5  11        3.03        6.34     14.31 o
   5   5  11       26.63       38.34     15.43 o
   6   5  11        5.71      -15.64     15.64 o
   7   5  11       20.89       28.61     17.87 o
   8   5  11        8.16       20.32     25.16 o
   9   5  11        3.07      -25.62     25.62 o
 -18   6  11       20.63       17.68     16.67 o
 -17   6  11      104.12      119.60     17.21 o
 -16   6  11       31.22       21.42     15.27 o
 -15   6  11       16.43      -10.14     14.43 o
 -14   6  11       96.54       66.33     16.69 o
 -13   6  11       75.51       76.33     15.95 o
 -12   6  11      177.94      149.24     13.73 o
 -11   6  11       11.61        4.81     11.50 o
 -10   6  11      841.84      831.98     21.64 o
  -9   6  11      172.15      163.30     11.95 o
  -8   6  11       13.51       34.53      9.92 o
  -7   6  11      156.41      158.95     14.92 o
  -6   6  11      496.23      482.90     15.30 o
  -5   6  11        7.01       15.24      9.58 o
  -4   6  11       46.66       51.12      9.12 o
  -3   6  11       65.71       83.82     14.22 o
  -2   6  11      222.93      230.91     12.86 o
  -1   6  11      154.59      165.22     26.20 o
   0   6  11      884.61      932.86     30.38 o
   1   6  11        0.28       23.26     17.56 o
   2   6  11       97.46      114.61     24.98 o
   3   6  11       67.55       85.84     20.24 o
   4   6  11      282.37      277.34     37.91 o
   5   6  11       22.40       19.93     21.75 o
   6   6  11        4.41        6.01     24.19 o
   7   6  11        5.07      -23.30     23.30 o
   8   6  11        0.00       -7.01     25.36 o
   9   6  11        0.44      -38.89     38.89 o
 -17   7  11        0.08        6.10     33.49 o
 -16   7  11       47.41       74.81     50.14 o
 -15   7  11       12.85      -23.77     30.00 o
 -14   7  11       68.51      152.70     31.66 o
 -13   7  11       80.52      121.54     29.79 o
 -12   7  11      122.72      131.19     19.87 o
 -11   7  11      105.85      156.91     22.23 o
 -10   7  11       11.23       28.74     16.22 o
  -9   7  11      320.04      372.79     18.24 o
  -8   7  11       50.69       79.07     13.88 o
  -7   7  11      268.50      274.75     15.56 o
  -6   7  11       61.43       78.24     12.68 o
  -5   7  11       51.73       31.71     13.77 o
  -4   7  11        5.34       16.18     14.74 o
  -3   7  11      103.24      112.14     19.12 o
  -2   7  11       98.56      101.90     24.91 o
  -1   7  11      199.10      233.56     25.11 o
   0   7  11        0.41       11.00     26.77 o
   1   7  11        3.28       -5.31     16.77 o
   2   7  11        3.40      -11.08     18.04 o
   3   7  11       25.29       10.58     19.32 o
   4   7  11        2.01       -2.00     20.38 o
   5   7  11        0.04       23.04     21.74 o
   6   7  11        6.32       -8.93     22.79 o
   7   7  11        0.51        9.96     24.70 o
 -16   8  11       37.88       46.51     34.58 o
 -15   8  11        0.30       -2.29     32.70 o
 -14   8  11       36.00       58.07     39.20 o
 -13   8  11       35.61       38.74     20.08 o
 -12   8  11       16.65       11.36     19.28 o
 -11   8  11       59.84       52.18     18.65 o
 -10   8  11        3.56       15.35     19.66 o
  -9   8  11      266.64      298.51     20.53 o
  -8   8  11       46.99       34.24     25.79 o
  -7   8  11       46.19       76.85     21.95 o
  -6   8  11      109.06      121.65     22.52 o
  -5   8  11        0.80      -28.57     34.38 o
  -4   8  11       12.03        3.53     20.58 o
  -3   8  11      308.69      299.56     28.78 o
  -2   8  11       93.22       96.21     24.82 o
  -1   8  11       39.51       68.61     26.83 o
   0   8  11       82.69       19.46     26.48 o
   1   8  11      122.04      176.30     30.80 o
   2   8  11       43.92       39.11     28.89 o
   3   8  11       21.73       20.99     28.98 o
   4   8  11        7.10      -26.44     29.63 o
   5   8  11        0.24       15.76     23.36 o
   6   8  11        0.69       -3.44     21.82 o
 -14   9  11       47.43       46.00     33.88 o
 -13   9  11       28.74      -32.25     32.25 o
 -12   9  11        0.55      -19.21     20.54 o
 -11   9  11       56.55       45.55     20.02 o
 -10   9  11       45.44       54.57     17.21 o
  -9   9  11       77.94       82.41     24.35 o
  -8   9  11      189.60      211.68     26.10 o
  -7   9  11       30.42       34.25     23.59 o
  -6   9  11      476.66      504.54     30.45 o
  -5   9  11        0.67      -21.29     21.29 o
  -4   9  11      180.27      180.42     28.06 o
  -3   9  11      111.35      133.24     24.44 o
  -2   9  11       49.90       51.60     28.98 o
  -1   9  11       12.22       15.19     39.50 o
   0   9  11        0.79       -7.65     28.09 o
   1   9  11       43.31       51.57     31.05 o
   2   9  11       14.66      -20.15     29.93 o
   3   9  11        2.75        4.54     35.55 o
   4   9  11        1.15      -32.19     32.19 o
 -11  10  11        7.61       21.03     21.24 o
 -10  10  11       10.88        5.21     26.41 o
  -9  10  11        3.81       -4.44     25.27 o
  -8  10  11       85.24       76.78     26.76 o
  -7  10  11       43.80       -5.06     24.69 o
  -6  10  11       22.75       17.96     25.38 o
  -5  10  11       14.60      -15.31     24.50 o
  -4  10  11       13.88      -23.57     24.55 o
  -3  10  11       61.46       26.23     25.35 o
  -2  10  11        0.10       19.50     30.93 o
  -1  10  11       47.95       39.88     41.93 o
   0  10  11        3.42      -25.52     41.93 o
   1  10  11       31.36        1.22     43.76 o
   2  10  11       49.43       12.59     33.49 o
  -6  11  11       63.38       62.13     28.85 o
  -5  11  11       12.38        5.62     27.30 o
  -4  11  11       40.25       30.27     28.64 o
  -3  11  11        0.77        7.90     49.83 o
 -21   0  12       25.26       20.63     25.03 o
 -20   0  12        4.86        7.67     36.58 o
 -19   0  12       12.62       14.32     21.85 o
 -18   0  12        3.66      -18.28     19.81 o
 -17   0  12        5.87       -0.96     18.93 o
 -16   0  12       20.17       20.77     18.20 o
 -15   0  12     1619.47     1573.80     87.21 o
 -14   0  12        5.18       -9.44     15.79 o
 -13   0  12      568.36      638.48     25.12 o
 -12   0  12      242.87      208.44     21.43 o
 -11   0  12        6.64       -7.43     12.36 o
 -10   0  12       70.39       80.99     13.49 o
  -9   0  12     2540.19     2344.69     55.19 o
  -8   0  12        7.86       -5.30      9.82 o
  -7   0  12     1517.36     1579.67     28.40 o
  -6   0  12      504.99      518.76     16.83 o
  -5   0  12      152.14      148.57     12.28 o
  -4   0  12       37.77       32.29     10.00 o
  -3   0  12     1602.56     1509.85     27.92 o
  -2   0  12      330.65      327.77     18.16 o
  -1   0  12       71.43       25.96     12.99 o
   0   0  12      937.56     1067.96     28.38 o
   1   0  12     1610.07     1384.76     55.34 o
   2   0  12      304.98      390.12     20.34 o
   3   0  12       20.61      -15.37     15.37 o
   4   0  12       46.94       64.12     17.94 o
   5   0  12        8.35       -7.39     17.82 o
   6   0  12       34.68       11.93     23.78 o
   7   0  12        0.17      -23.30     24.73 o
   8   0  12        3.37      -22.25     26.70 o
   9   0  12        7.85      -30.99     47.40 o
  10   0  12        3.32      -10.33     51.05 o
 -21   1  12        5.03       -9.76     20.54 o
 -20   1  12       27.89       12.89     17.44 o
 -19   1  12        1.13        0.90     16.39 o
 -18   1  12       35.84       33.75     14.56 o
 -17   1  12       21.99       35.85     13.75 o
 -16   1  12       25.86       48.06     13.21 o
 -15   1  12      421.49      428.59     16.70 o
 -14   1  12      103.39       98.83     12.45 o
 -13   1  12       26.40       24.76     12.17 o
 -12   1  12       60.86       59.29     10.53 o
 -11   1  12       12.65       12.21      9.28 o
 -10   1  12     1227.31     1222.15     21.12 o
  -9   1  12      113.94      138.44      8.98 o
  -8   1  12      117.21      117.33      8.67 o
  -7   1  12      146.88      152.91      8.00 o
  -6   1  12       52.18       74.60      7.16 o
  -5   1  12        4.59       -0.44      6.55 o
  -4   1  12      615.22      611.85     12.87 o
  -3   1  12      449.68      490.88     11.51 o
  -2   1  12        0.78        0.20      7.13 o
  -1   1  12      518.48      541.58     13.32 o
   0   1  12      393.54      377.67     13.18 o
   1   1  12       10.26       -2.01      9.95 o
   2   1  12      212.47      196.61     13.77 o
   3   1  12       79.38       69.31     12.86 o
   4   1  12       42.09       13.44     13.20 o
   5   1  12       18.99       10.78     14.11 o
   6   1  12        2.33       -9.89     17.42 o
   7   1  12      349.57      363.42     38.60 o
   8   1  12        1.96       12.60     20.44 o
   9   1  12        0.28      -21.02     21.02 o
  10   1  12       12.61        8.10     26.21 o
 -21   2  12       12.71       48.01     38.29 o
 -20   2  12        0.14      -17.61     19.71 o
 -19   2  12        0.42       -8.55     18.45 o
 -18   2  12       17.40      -15.67     21.58 o
 -17   2  12      157.63      127.08     18.18 o
 -16   2  12      298.64      265.83     19.29 o
 -15   2  12       39.55       16.35     13.70 o
 -14   2  12      253.04      247.88     13.94 o
 -13   2  12        0.59        9.42      9.86 o
 -12   2  12      165.08      177.12     11.13 o
 -11   2  12      357.39      353.02     12.73 o
 -10   2  12      151.58      155.85      9.71 o
  -9   2  12      275.05      235.21     10.33 o
  -8   2  12        0.77       -3.78      7.40 o
  -7   2  12     1016.53      940.55     19.62 o
  -6   2  12      112.28      124.95     12.57 o
  -5   2  12      738.59      770.65     13.66 o
  -4   2  12      915.33      973.55     15.18 o
  -3   2  12       30.20       39.19     11.28 o
  -2   2  12      149.28      160.51     11.00 o
  -1   2  12      228.68      302.68     18.29 o
   0   2  12      291.10      286.53     13.19 o
   1   2  12      125.26      168.88     12.63 o
   2   2  12        0.81       -0.88     18.43 o
   3   2  12       13.51        2.52     14.82 o
   4   2  12       10.80        8.03     15.61 o
   5   2  12       20.97       37.60     16.63 o
   6   2  12        7.31       -1.54     17.11 o
   7   2  12        9.71        0.39     18.38 o
   8   2  12       48.14       48.50     20.22 o
   9   2  12       24.50       12.71     21.24 o
  10   2  12        2.03      -27.07     27.91 o
 -20   3  12        0.65      -24.02     24.03 o
 -19   3  12       28.89       31.92     18.97 o
 -18   3  12        4.35      -17.18     17.18 o
 -17   3  12       36.49       36.38     18.07 o
 -16   3  12       80.82       77.04     16.81 o
 -15   3  12       35.20        6.59     14.90 o
 -14   3  12        4.01       -3.95     13.78 o
 -13   3  12      686.99      692.71     20.49 o
 -12   3  12        0.96      -11.11     11.11 o
 -11   3  12      369.05      414.02     13.75 o
 -10   3  12       31.59       38.78      9.64 o
  -9   3  12      890.30      927.72     18.50 o
  -8   3  12      158.43      167.38     10.21 o
  -7   3  12      125.63      127.09      8.71 o
  -6   3  12      441.01      418.26     13.87 o
  -5   3  12      290.84      264.04     12.29 o
  -4   3  12      391.83      358.98     24.59 o
  -3   3  12        2.20      -10.67     11.69 o
  -2   3  12      164.51      139.95     12.90 o
  -1   3  12      575.43      596.57     19.75 o
   0   3  12      314.18      337.21     16.29 o
   1   3  12       14.19       31.87     15.10 o
   2   3  12        0.78       -2.91     13.34 o
   3   3  12      296.38      238.69     17.19 o
   4   3  12       84.88       55.63     15.82 o
   5   3  12       19.86       11.01     16.25 o
   6   3  12        3.41       -8.56     17.28 o
   7   3  12        0.04       34.72     18.85 o
   8   3  12       16.78        8.17     22.46 o
   9   3  12       13.66       23.72     27.03 o
  10   3  12       25.12      -20.05     45.58 o
 -20   4  12        0.18       -5.04     21.45 o
 -19   4  12       13.94      -12.60     29.26 o
 -18   4  12       94.15       76.52     22.05 o
 -17   4  12       49.57       79.56     17.66 o
 -16   4  12       11.53       10.38     15.71 o
 -15   4  12        0.14       -7.56     15.16 o
 -14   4  12        8.30       31.79     14.86 o
 -13   4  12      152.59      149.24     15.44 o
 -12   4  12      393.84      366.75     14.24 o
 -11   4  12       42.37       46.76     10.23 o
 -10   4  12        6.73       13.63      9.44 o
  -9   4  12       96.54      123.61     11.76 o
  -8   4  12        7.11       12.11     10.17 o
  -7   4  12       30.07       23.83     10.89 o
  -6   4  12       10.64       29.87      9.05 o
  -5   4  12       88.88       79.52     10.26 o
  -4   4  12        2.53       14.09      9.76 o
  -3   4  12       48.76       40.76     10.55 o
  -2   4  12       34.23       25.07     11.72 o
  -1   4  12        2.79       -5.64     11.65 o
   0   4  12      100.20      100.46     13.44 o
   1   4  12      154.32      140.29     14.58 o
   2   4  12       19.43       14.46     13.88 o
   3   4  12      154.63      189.85     22.18 o
   4   4  12       29.29       39.36     15.86 o
   5   4  12        0.01        1.10     16.49 o
   6   4  12        8.38        1.93     17.59 o
   7   4  12        0.23      -12.78     18.63 o
   8   4  12        1.74      -25.46     25.46 o
   9   4  12        0.49      -10.38     27.21 o
 -19   5  12        2.22      -11.18     20.05 o
 -18   5  12        1.59        3.88     17.97 o
 -17   5  12        6.85        5.01     17.02 o
 -16   5  12       79.06       82.88     17.49 o
 -15   5  12       15.92       -2.51     18.09 o
 -14   5  12       11.10       -2.78     14.56 o
 -13   5  12      470.29      470.47     23.89 o
 -12   5  12        0.70      -11.85     11.85 o
 -11   5  12      495.11      507.30     17.23 o
 -10   5  12      371.98      372.57     15.21 o
  -9   5  12      252.69      312.26     16.72 o
  -8   5  12      205.75      242.66     18.07 o
  -7   5  12       10.21       17.27     10.44 o
  -6   5  12      227.15      240.55     12.72 o
  -5   5  12       33.36       40.97     10.20 o
  -4   5  12       15.71       14.04      9.79 o
  -3   5  12      532.98      601.63     17.72 o
  -2   5  12      116.57       90.19     12.54 o
  -1   5  12        2.72       13.49     12.30 o
   0   5  12      182.97      193.53     15.02 o
   1   5  12      245.34      247.17     16.09 o
   2   5  12       55.79       48.02     14.66 o
   3   5  12        1.35       -5.20     21.32 o
   4   5  12        0.70      -15.19     15.75 o
   5   5  12        2.73        1.88     16.51 o
   6   5  12       32.97       17.44     18.31 o
   7   5  12        0.09       22.90     25.16 o
   8   5  12        0.53      -12.93     27.11 o
 -18   6  12        9.90       -3.83     19.13 o
 -17   6  12        2.33        4.13     18.40 o
 -16   6  12        0.67      -16.29     19.65 o
 -15   6  12      171.19      214.31     20.50 o
 -14   6  12        1.06        9.70     22.21 o
 -13   6  12       38.89       28.28     13.89 o
 -12   6  12       13.71       20.91     13.19 o
 -11   6  12        2.21        3.87     12.98 o
 -10   6  12      124.80      153.77     13.74 o
  -9   6  12       12.95        8.22     11.28 o
  -8   6  12       78.89       88.79     11.89 o
  -7   6  12      179.61      196.12     14.84 o
  -6   6  12        7.98       17.35     10.64 o
  -5   6  12       10.80      -10.32     10.32 o
  -4   6  12       15.75        2.07     17.10 o
  -3   6  12        2.47       -2.28     14.63 o
  -2   6  12      253.69      254.44     14.77 o
  -1   6  12        0.14       -4.83     12.28 o
   0   6  12      120.88      124.52     17.02 o
   1   6  12       46.76       36.34     14.12 o
   2   6  12        3.29       -4.74     16.23 o
   3   6  12        7.45       -5.49     15.09 o
   4   6  12        0.10       11.24     16.08 o
   5   6  12        4.49       -9.68     16.89 o
   6   6  12        0.92       -9.53     23.50 o
   7   6  12        6.57       -9.41     40.32 o
 -17   7  12       28.17      -31.12     37.68 o
 -16   7  12        1.32      -21.67     34.94 o
 -15   7  12       73.65       38.78     31.05 o
 -14   7  12        0.21      -34.64     34.64 o
 -13   7  12       24.18       12.52     25.41 o
 -12   7  12      175.67      195.92     26.13 o
 -11   7  12       23.33       17.13     16.46 o
 -10   7  12      174.44      155.12     16.82 o
  -9   7  12        0.84       20.47     15.01 o
  -8   7  12      149.59      185.26     16.18 o
  -7   7  12        4.57      -13.08     13.08 o
  -6   7  12      364.66      399.98     19.24 o
  -5   7  12      279.58      299.93     16.13 o
  -4   7  12        0.81        2.02     13.76 o
  -3   7  12      100.36      102.19     12.30 o
  -2   7  12       21.76        9.77     11.79 o
  -1   7  12      269.11      328.44     15.82 o
   0   7  12        3.84        6.26     12.62 o
   1   7  12        0.38      -18.54     18.54 o
   2   7  12       75.55       80.84     20.74 o
   3   7  12       13.26       -7.27     20.80 o
   4   7  12       12.62       10.99     22.42 o
   5   7  12        0.10        5.96     23.47 o
   6   7  12        5.47      -24.42     24.42 o
 -15   8  12        4.96       -0.27     33.82 o
 -14   8  12       11.81       22.43     62.29 o
 -13   8  12       22.92      -17.66     33.10 o
 -12   8  12      119.73      134.98     21.72 o
 -11   8  12        0.49      -14.03     16.41 o
 -10   8  12      130.92      147.22     17.95 o
  -9   8  12        2.94       -2.68     15.92 o
  -8   8  12       57.81       63.04     15.36 o
  -7   8  12       60.92       66.68     16.23 o
  -6   8  12       77.87       92.86     14.72 o
  -5   8  12       41.23       32.20     21.87 o
  -4   8  12       83.02       96.37     22.95 o
  -3   8  12      161.97      221.06     43.76 o
  -2   8  12      106.82      132.82     28.78 o
  -1   8  12       40.26       49.09     28.14 o
   0   8  12      191.11      223.11     44.36 o
   1   8  12        8.16      -19.30     28.27 o
   2   8  12       12.75      -24.41     29.50 o
   3   8  12       30.66      -11.74     31.05 o
   4   8  12        0.58      -31.53     31.53 o
   5   8  12        4.43        5.17     21.89 o
 -13   9  12       16.13      -10.31     33.14 o
 -12   9  12       11.35       48.40     39.77 o
 -11   9  12       33.98       58.69     18.76 o
 -10   9  12       63.66       93.44     20.74 o
  -9   9  12       18.20       29.14     16.85 o
  -8   9  12       16.19        9.22     28.62 o
  -7   9  12       34.49        5.45     23.77 o
  -6   9  12       40.85       -0.86     23.68 o
  -5   9  12       36.43       11.79     23.85 o
  -4   9  12       62.34       42.81     24.63 o
  -3   9  12        6.48       23.75     34.94 o
  -2   9  12        1.29       -3.21     29.43 o
  -1   9  12       28.61        1.82     40.72 o
   0   9  12        6.65      -27.95     41.32 o
   1   9  12       50.33      100.43     34.00 o
   2   9  12        0.36       40.39     43.76 o
   3   9  12        7.56       -8.68     32.95 o
 -10  10  12       63.50       91.02     28.40 o
  -9  10  12       87.37       94.65     28.13 o
  -8  10  12       57.96       18.89     26.49 o
  -7  10  12       85.45       88.70     27.96 o
  -6  10  12       15.39       49.85     26.82 o
  -5  10  12       10.31      -37.78     37.78 o
  -4  10  12        7.54       11.36     26.14 o
  -3  10  12        5.68        0.88     32.22 o
  -2  10  12       11.73       37.37     34.00 o
  -1  10  12        9.23       49.83     32.66 o
   0  10  12        8.53      -35.86     43.76 o
 -21   1  13       25.37       34.35     27.92 o
 -20   1  13       44.59       38.22     18.15 o
 -19   1  13        0.06      -16.15     16.15 o
 -18   1  13       39.22       31.57     15.00 o
 -17   1  13       30.48       -4.55     13.91 o
 -16   1  13        0.48       24.30     13.43 o
 -15   1  13       73.35       59.77     13.23 o
 -14   1  13       62.61       47.79     13.33 o
 -13   1  13      362.07      412.91     16.78 o
 -12   1  13      422.77      382.91     23.81 o
 -11   1  13      562.67      648.90     18.59 o
 -10   1  13      128.65      123.75     12.42 o
  -9   1  13      217.49      203.06     10.35 o
  -8   1  13      814.99      765.01     17.15 o
  -7   1  13      235.50      235.63      9.42 o
  -6   1  13      978.55      923.56     15.60 o
  -5   1  13      190.05      210.49      9.25 o
  -4   1  13       88.54       90.70      8.35 o
  -3   1  13      203.11      221.09      9.66 o
  -2   1  13      235.17      270.62     15.02 o
  -1   1  13       78.56      104.24     12.74 o
   0   1  13        0.22        3.56     11.47 o
   1   1  13        6.99       23.36     12.05 o
   2   1  13      174.97      190.21     14.51 o
   3   1  13       48.99       21.80     17.39 o
   4   1  13       19.39       12.68     14.49 o
   5   1  13       38.35       53.30     18.47 o
   6   1  13        1.34      -11.65     18.68 o
   7   1  13       28.35       26.22     20.39 o
   8   1  13        7.56        7.35     25.49 o
   9   1  13       10.13        0.13     26.53 o
 -20   2  13       20.60       34.68     20.69 o
 -19   2  13       19.15       15.98     19.02 o
 -18   2  13        2.93      -17.62     17.62 o
 -17   2  13       18.45       32.74     17.52 o
 -16   2  13        0.79       -0.19     17.49 o
 -15   2  13      148.09      175.01     20.08 o
 -14   2  13        1.59      -11.54     11.54 o
 -13   2  13      500.59      555.17     20.38 o
 -12   2  13       24.43       -5.18     11.37 o
 -11   2  13      778.03      740.99     27.38 o
 -10   2  13       56.18       62.11     10.25 o
  -9   2  13       25.91       34.40     10.42 o
  -8   2  13      113.68      115.64      9.87 o
  -7   2  13        4.33        1.44      7.66 o
  -6   2  13        0.13       -8.64      8.64 o
  -5   2  13        3.51       13.08      8.79 o
  -4   2  13      204.74      223.69     11.13 o
  -3   2  13      238.26      228.00     11.52 o
  -2   2  13      107.18      142.19     11.85 o
  -1   2  13      447.56      405.09     19.97 o
   0   2  13      424.89      405.78     27.58 o
   1   2  13       91.09       88.38     15.16 o
   2   2  13        0.44      -14.31     14.31 o
   3   2  13       13.80       14.00     16.01 o
   4   2  13       13.15      -16.62     16.62 o
   5   2  13        9.67      -17.61     17.61 o
   6   2  13        6.72       25.77     19.07 o
   7   2  13       18.69        5.65     20.48 o
   8   2  13       13.40        8.81     21.64 o
   9   2  13        1.36       29.38     36.72 o
 -20   3  13        1.56      -20.17     20.17 o
 -19   3  13        9.85      -13.41     21.06 o
 -18   3  13        2.48       10.45     20.56 o
 -17   3  13        0.46       -0.67     19.83 o
 -16   3  13      114.51      111.69     19.03 o
 -15   3  13        6.31       -4.89     13.68 o
 -14   3  13        1.96      -12.82     12.82 o
 -13   3  13       28.82       15.16     12.50 o
 -12   3  13       23.58       33.00     10.71 o
 -11   3  13       14.07       -8.37     12.52 o
 -10   3  13      463.11      455.32     14.24 o
  -9   3  13       10.60       -0.94      9.44 o
  -8   3  13       38.44       44.28     14.54 o
  -7   3  13       15.07       20.93     10.13 o
  -6   3  13       13.90        9.22      7.67 o
  -5   3  13        5.53        2.51     10.13 o
  -4   3  13        0.37       -5.02     10.47 o
  -3   3  13       52.47       26.40     11.12 o
  -2   3  13      245.76      232.29     30.83 o
  -1   3  13      277.48      331.98     20.66 o
   0   3  13        2.16       17.42     13.64 o
   1   3  13      162.25      147.14     15.78 o
   2   3  13       14.20       -3.31     14.74 o
   3   3  13        6.14      -15.27     15.27 o
   4   3  13        9.76       13.30     16.59 o
   5   3  13        1.63      -13.39     17.48 o
   6   3  13        1.64       -9.04     18.84 o
   7   3  13        0.16      -20.07     20.07 o
   8   3  13       10.14       -1.97     27.30 o
   9   3  13       13.80       -9.12     44.97 o
 -19   4  13       23.79       65.65     27.93 o
 -18   4  13       69.24       -0.94     20.12 o
 -17   4  13      142.64      166.31     19.20 o
 -16   4  13      103.15      128.00     18.29 o
 -15   4  13        4.18       11.57     13.92 o
 -14   4  13      514.82      507.64     23.29 o
 -13   4  13       75.51       83.94     13.91 o
 -12   4  13        9.22       18.20     11.93 o
 -11   4  13       85.39      100.94     12.57 o
 -10   4  13       71.31       97.43     12.56 o
  -9   4  13      481.30      479.38     28.73 o
  -8   4  13        5.58       19.14     11.08 o
  -7   4  13      687.90      751.07     22.16 o
  -6   4  13       80.52       92.44     11.80 o
  -5   4  13       35.67       26.50      9.77 o
  -4   4  13      827.29      817.12     20.60 o
  -3   4  13        0.83       -5.34     11.12 o
  -2   4  13      194.67      208.00     15.44 o
  -1   4  13      174.17      221.52     19.04 o
   0   4  13      148.07      155.30     23.87 o
   1   4  13        8.97       31.89     14.65 o
   2   4  13       19.26        3.22     14.98 o
   3   4  13       19.95       18.79     16.00 o
   4   4  13        1.87      -10.36     16.58 o
   5   4  13        3.14      -17.64     17.64 o
   6   4  13        3.96      -15.46     18.98 o
   7   4  13        4.22      -25.77     25.77 o
   8   4  13        2.86      -27.52     27.52 o
 -19   5  13        2.39        7.98     21.31 o
 -18   5  13        4.56       -7.79     18.68 o
 -17   5  13       25.30       22.17     17.85 o
 -16   5  13        3.57       31.17     19.46 o
 -15   5  13       49.94       42.92     19.27 o
 -14   5  13        3.90       23.59     15.87 o
 -13   5  13       30.60       39.50     13.35 o
 -12   5  13      335.64      298.75     15.67 o
 -11   5  13       58.16       75.44     13.17 o
 -10   5  13        3.64        4.06     12.50 o
  -9   5  13        4.12       -5.24     11.48 o
  -8   5  13       64.97       55.88     13.68 o
  -7   5  13      119.10      107.95     12.58 o
  -6   5  13      370.77      430.50     17.06 o
  -5   5  13       40.89       20.97     14.21 o
  -4   5  13       72.89      104.12     12.27 o
  -3   5  13       54.20       31.07     11.89 o
  -2   5  13      189.25      186.45     15.17 o
  -1   5  13       11.86       26.55     13.71 o
   0   5  13       43.55       52.22     14.43 o
   1   5  13       41.62       25.42     15.01 o
   2   5  13        9.41       -9.06     16.58 o
   3   5  13        2.50      -15.85     15.85 o
   4   5  13        2.83      -11.65     16.71 o
   5   5  13        0.58      -18.16     18.16 o
   6   5  13        3.79      -18.46     36.47 o
   7   5  13        9.26       35.47     28.03 o
 -18   6  13        8.85       -1.36     19.90 o
 -17   6  13        2.58        5.26     19.49 o
 -16   6  13        7.32      -18.66     18.66 o
 -15   6  13        0.76       25.80     18.67 o
 -14   6  13       67.17       68.95     16.71 o
 -13   6  13       58.93       48.70     15.51 o
 -12   6  13       88.23       79.93     13.63 o
 -11   6  13       24.10        0.51     12.44 o
 -10   6  13      181.39      212.96     14.47 o
  -9   6  13        9.16       -3.70     12.13 o
  -8   6  13        6.26       -7.78     11.78 o
  -7   6  13      454.73      463.79     17.67 o
  -6   6  13        3.79       17.12     11.53 o
  -5   6  13      240.43      243.75     15.47 o
  -4   6  13        2.67        4.78     12.75 o
  -3   6  13       18.80        1.22     11.99 o
  -2   6  13        2.51       31.83     18.57 o
  -1   6  13      109.51      105.44     15.01 o
   0   6  13       98.10       83.48     15.59 o
   1   6  13       63.05       59.92     15.94 o
   2   6  13       22.52       26.61     16.17 o
   3   6  13        2.86       11.89     18.68 o
   4   6  13        7.78       -9.01     19.21 o
   5   6  13       10.37        6.67     25.03 o
   6   6  13        0.01      -13.64     25.73 o
 -16   7  13       30.24       -3.09     32.45 o
 -15   7  13       64.51       40.02     47.10 o
 -14   7  13        0.75        4.40     23.49 o
 -13   7  13      258.09      291.24     21.05 o
 -12   7  13       15.48       31.79     17.22 o
 -11   7  13      241.39      268.22     21.23 o
 -10   7  13        0.51      -12.57     15.86 o
  -9   7  13       42.32       66.28     16.38 o
  -8   7  13      323.83      363.74     21.32 o
  -7   7  13       11.93       18.66     14.94 o
  -6   7  13       13.81       15.27     18.95 o
  -5   7  13        5.47       -4.11     12.38 o
  -4   7  13      226.12      201.47     14.99 o
  -3   7  13       48.39       33.13     13.05 o
  -2   7  13       47.22       47.94     13.09 o
  -1   7  13        3.12       -3.87     13.85 o
   0   7  13       37.02       41.23     15.01 o
   1   7  13        8.53      -19.65     19.65 o
   2   7  13       46.72       43.93     16.35 o
   3   7  13       18.16       24.97     17.13 o
   4   7  13        0.09       11.48     23.98 o
   5   7  13        0.63       23.37     25.42 o
 -15   8  13       13.83       14.02     34.43 o
 -14   8  13       42.46       66.47     26.94 o
 -13   8  13       68.13       51.07     36.09 o
 -12   8  13       70.93       48.83     18.96 o
 -11   8  13       12.01       26.82     17.89 o
 -10   8  13       14.08        3.38     17.24 o
  -9   8  13       48.94       40.68     17.50 o
  -8   8  13       21.49       15.77     16.41 o
  -7   8  13       93.19       74.34     16.47 o
  -6   8  13        8.95       -2.22     15.48 o
  -5   8  13        4.52       -3.17     16.38 o
  -4   8  13       66.11       64.12     17.24 o
  -3   8  13        5.57      -15.78     16.42 o
  -2   8  13       31.71       36.00     22.45 o
  -1   8  13       52.31       43.74     29.78 o
   0   8  13       56.68       73.81     18.67 o
   1   8  13        0.04      -11.15     18.63 o
   2   8  13       12.04      -19.02     19.02 o
   3   8  13       53.33       40.74     21.43 o
 -13   9  13        7.00      -34.68     34.68 o
 -12   9  13        0.60       30.51     30.48 o
 -11   9  13       14.96       34.18     26.88 o
 -10   9  13       81.65       72.00     23.42 o
  -9   9  13        2.36       -5.25     18.40 o
  -8   9  13       50.88       24.33     21.32 o
  -7   9  13       44.29       67.06     26.31 o
  -6   9  13       80.33       77.19     26.30 o
  -5   9  13       31.04      -23.46     24.43 o
  -4   9  13       16.09       25.76     30.50 o
  -3   9  13       47.58       59.20     31.53 o
  -2   9  13       18.38       59.92     36.46 o
  -1   9  13       40.33      -26.13     30.94 o
   0   9  13       16.48      -43.15     43.15 o
   1   9  13        0.18      -62.63     70.80 o
  -9  10  13        0.06      -18.06     34.94 o
  -8  10  13        8.28      -26.11     26.11 o
  -7  10  13       61.67       46.31     42.37 o
  -6  10  13       56.05       91.62     31.69 o
  -5  10  13        0.35       13.09     35.59 o
  -4  10  13        2.11       39.62     33.94 o
  -3  10  13        4.34       -1.11     33.30 o
 -20   0  14        3.13      -22.98     23.03 o
 -19   0  14        0.71      -17.72     22.49 o
 -18   0  14        0.31       -4.69     21.46 o
 -17   0  14        1.25      -19.52     19.52 o
 -16   0  14       16.12       38.69     19.88 o
 -15   0  14      252.01      269.66     26.91 o
 -14   0  14      194.40      183.54     24.45 o
 -13   0  14       15.04      -19.52     19.52 o
 -12   0  14        2.58        6.46     19.32 o
 -11   0  14       81.33       43.18     16.34 o
 -10   0  14      108.90       74.41     15.07 o
  -9   0  14       55.38       85.08     12.66 o
  -8   0  14      220.14      266.56     19.03 o
  -7   0  14       20.75       10.96     11.71 o
  -6   0  14       77.12       88.11     12.64 o
  -5   0  14        2.33       -5.07     11.90 o
  -4   0  14      189.56      262.03     21.84 o
  -3   0  14     1181.37     1086.25     34.58 o
  -2   0  14      640.30      705.22     22.11 o
  -1   0  14        9.29        6.27     13.25 o
   0   0  14        1.82        3.25     21.39 o
   1   0  14       37.32       15.88     18.46 o
   2   0  14        5.42      -17.99     17.99 o
   3   0  14       23.74       69.13     28.26 o
   4   0  14        1.81      -22.06     38.89 o
   5   0  14        6.21       22.59     26.19 o
   6   0  14       55.25       89.94     52.26 o
   7   0  14        1.99       23.09     51.05 o
   8   0  14        5.57       -1.22     52.87 o
 -20   1  14        8.86      -10.65     17.95 o
 -19   1  14        0.40      -21.30     21.30 o
 -18   1  14       23.63       18.44     15.18 o
 -17   1  14      123.00      119.89     17.06 o
 -16   1  14        0.12       -2.44     14.78 o
 -15   1  14        7.41      -10.84     13.89 o
 -14   1  14       75.26       73.15     16.21 o
 -13   1  14      340.31      393.05     29.34 o
 -12   1  14      132.23      144.23     13.69 o
 -11   1  14      309.52      339.12     15.43 o
 -10   1  14       68.56       66.73     10.76 o
  -9   1  14      161.99      135.54     10.04 o
  -8   1  14      705.02      691.70     15.92 o
  -7   1  14        0.98        8.51      8.16 o
  -6   1  14      779.94      798.27     15.57 o
  -5   1  14      619.71      662.03     14.46 o
  -4   1  14      555.52      577.43     14.91 o
  -3   1  14        1.23       -9.13      9.13 o
  -2   1  14        4.63        3.45     10.46 o
  -1   1  14      169.85      207.03     14.25 o
   0   1  14       85.56      116.50     13.94 o
   1   1  14       61.68       42.07     14.17 o
   2   1  14       12.90        6.63     14.05 o
   3   1  14       26.87       17.79     17.54 o
   4   1  14        1.79       -1.83     18.32 o
   5   1  14        0.84      -19.08     19.08 o
   6   1  14       17.17       24.95     20.80 o
   7   1  14       13.20       -4.40     25.44 o
   8   1  14       15.16       12.00     38.24 o
 -20   2  14       14.94       13.36     21.08 o
 -19   2  14        9.97      -21.55     21.55 o
 -18   2  14       40.04       15.41     21.43 o
 -17   2  14       37.44       38.62     27.44 o
 -16   2  14      114.36      105.18     21.11 o
 -15   2  14       57.17       17.94     18.43 o
 -14   2  14      284.82      287.62     15.40 o
 -13   2  14        0.73        6.36     17.17 o
 -12   2  14       92.61      102.14     13.54 o
 -11   2  14      282.83      300.55     17.11 o
 -10   2  14       62.82       82.24     12.01 o
  -9   2  14      227.87      237.80     13.43 o
  -8   2  14        1.93        0.72      9.38 o
  -7   2  14       49.35       39.58     11.16 o
  -6   2  14      253.92      242.72     13.51 o
  -5   2  14       28.56       16.70     11.21 o
  -4   2  14      338.19      315.34     14.77 o
  -3   2  14       62.08       68.84     14.63 o
  -2   2  14      119.41      120.03     13.31 o
  -1   2  14        2.29       -9.58     13.80 o
   0   2  14       22.45       14.56     15.01 o
   1   2  14      282.05      326.09     24.74 o
   2   2  14        0.14       -4.64     16.42 o
   3   2  14        0.40       -4.08     17.30 o
   4   2  14        1.12       30.09     18.62 o
   5   2  14       79.12       31.90     19.68 o
   6   2  14       21.18       28.01     22.56 o
   7   2  14        0.01       15.24     25.51 o
   8   2  14        0.37      -28.20     28.20 o
 -20   3  14        5.87       13.08     22.34 o
 -19   3  14        0.76       -3.00     29.21 o
 -18   3  14       20.31        1.80     21.39 o
 -17   3  14       20.21       30.96     27.35 o
 -16   3  14       10.41        6.29     19.34 o
 -15   3  14      231.95      251.08     17.16 o
 -14   3  14        0.01      -11.67     13.52 o
 -13   3  14       12.97       -4.76     14.72 o
 -12   3  14      379.06      358.60     14.65 o
 -11   3  14      291.07      327.59     14.08 o
 -10   3  14        2.39        1.45     11.63 o
  -9   3  14       38.36       38.38     12.95 o
  -8   3  14     1110.78     1113.15     26.45 o
  -7   3  14      156.33      155.63     18.35 o
  -6   3  14       93.44       83.96     11.92 o
  -5   3  14       61.56       48.19     13.33 o
  -4   3  14      627.15      623.77     19.02 o
  -3   3  14       34.20        6.73     12.11 o
  -2   3  14       91.62      100.08     13.37 o
  -1   3  14        9.82       -9.23     17.63 o
   0   3  14        0.65      -14.65     14.65 o
   1   3  14       36.49       57.48     16.14 o
   2   3  14       62.18       60.97     17.23 o
   3   3  14        0.59      -17.11     17.11 o
   4   3  14       19.47       24.39     21.05 o
   5   3  14        2.51        1.65     19.46 o
   6   3  14        1.33       -9.30     20.72 o
   7   3  14        0.31        2.03     28.01 o
 -19   4  14       10.32        1.98     21.55 o
 -18   4  14        4.80      -18.84     20.53 o
 -17   4  14       29.64       46.21     20.89 o
 -16   4  14        1.29        0.12     14.94 o
 -15   4  14      149.47      149.01     21.28 o
 -14   4  14        0.07       -0.22     15.73 o
 -13   4  14       14.74       -4.48     13.19 o
 -12   4  14        0.33        2.87     12.52 o
 -11   4  14       44.72       37.75     12.55 o
 -10   4  14      157.14      169.87     13.92 o
  -9   4  14       22.70       30.61     17.40 o
  -8   4  14       35.08       16.86     12.78 o
  -7   4  14       56.28       38.65     13.15 o
  -6   4  14       90.59      106.23     14.03 o
  -5   4  14        0.02       -5.27     11.61 o
  -4   4  14        8.02        8.85     11.89 o
  -3   4  14       60.42       45.65     14.21 o
  -2   4  14        0.23       -2.56     13.88 o
  -1   4  14       78.76      113.09     15.79 o
   0   4  14        2.08       16.78     15.34 o
   1   4  14      135.18      126.44     17.38 o
   2   4  14        1.40      -16.39     16.39 o
   3   4  14        3.43      -16.68     16.68 o
   4   4  14       28.92       47.57     18.85 o
   5   4  14        3.18      -13.59     30.46 o
   6   4  14        0.73      -26.62     28.91 o
   7   4  14       10.63      -27.87     37.51 o
 -18   5  14       97.00       96.72     22.75 o
 -17   5  14        1.17      -17.83     17.83 o
 -16   5  14        1.69       -2.01     17.11 o
 -15   5  14       40.93       13.45     16.95 o
 -14   5  14        0.27        4.05     16.65 o
 -13   5  14       55.16       78.23     14.52 o
 -12   5  14       96.49      103.48     15.24 o
 -11   5  14       44.72       44.74     15.00 o
 -10   5  14      437.64      415.28     24.33 o
  -9   5  14        0.43      -11.94     11.94 o
  -8   5  14       78.86       78.48     13.42 o
  -7   5  14       28.26       30.53     13.76 o
  -6   5  14      228.75      272.40     20.09 o
  -5   5  14       67.18      106.09     14.41 o
  -4   5  14       42.84       15.17     12.60 o
  -3   5  14       14.77        6.46     12.72 o
  -2   5  14        6.44       -4.56     14.19 o
  -1   5  14      245.86      273.96     27.81 o
   0   5  14       10.81       23.60     15.49 o
   1   5  14        0.20        1.29     16.00 o
   2   5  14        7.02        9.06     21.33 o
   3   5  14       22.69        6.35     17.75 o
   4   5  14        3.34        2.00     18.75 o
   5   5  14        1.64      -25.69     25.69 o
   6   5  14        0.02        2.09     27.29 o
 -17   6  14       19.24       18.75     20.59 o
 -16   6  14       13.54       25.19     18.16 o
 -15   6  14       20.91       27.49     26.19 o
 -14   6  14       36.04       42.15     15.66 o
 -13   6  14      145.59      160.12     26.35 o
 -12   6  14       26.78       26.28     13.65 o
 -11   6  14       41.92       46.73     14.09 o
 -10   6  14       58.85       65.86     13.55 o
  -9   6  14       64.59       71.32     20.15 o
  -8   6  14      106.03       71.61     13.65 o
  -7   6  14        1.00       13.48     13.90 o
  -6   6  14       41.70       52.45     14.37 o
  -5   6  14        1.04       -0.81     13.89 o
  -4   6  14       18.19       18.97     14.15 o
  -3   6  14       59.15       75.47     13.75 o
  -2   6  14       72.86       61.47     14.30 o
  -1   6  14       60.35       67.29     15.72 o
   0   6  14        2.06       -4.45     15.76 o
   1   6  14        1.10        1.09     25.26 o
   2   6  14       45.67       15.05     19.25 o
   3   6  14        0.50      -13.55     23.80 o
   4   6  14        0.02       51.72     26.28 o
   5   6  14        2.47       18.33     26.97 o
 -16   7  14       11.55      -19.07     26.17 o
 -15   7  14       39.28       71.74     26.29 o
 -14   7  14        4.35      -16.92     26.52 o
 -13   7  14        0.41        7.21     18.48 o
 -12   7  14       80.31       74.11     18.73 o
 -11   7  14       10.26       19.84     18.07 o
 -10   7  14       51.99       56.59     17.51 o
  -9   7  14       19.99       -1.46     16.45 o
  -8   7  14       44.18       17.00     12.75 o
  -7   7  14       25.26       13.88     14.64 o
  -6   7  14       47.84       36.74     14.15 o
  -5   7  14      185.68      170.72     15.74 o
  -4   7  14        9.63        9.25     14.48 o
  -3   7  14       65.82       86.46     15.67 o
  -2   7  14       50.52       68.03     15.69 o
  -1   7  14       20.17       27.31     15.79 o
   0   7  14        4.68       -7.31     16.05 o
   1   7  14       29.85       24.19     24.47 o
   2   7  14        0.08       -2.23     22.94 o
   3   7  14        5.54       14.44     24.40 o
   4   7  14        1.34       67.46     38.89 o
 -14   8  14       10.45       27.44     27.38 o
 -13   8  14        0.14      -19.48     25.96 o
 -12   8  14       65.68       14.08     25.96 o
 -11   8  14       24.79       50.84     19.15 o
 -10   8  14       23.37       -2.79     31.23 o
  -9   8  14      132.50      161.71     19.81 o
  -8   8  14        5.56       -6.18     17.62 o
  -7   8  14       95.56      151.09     18.88 o
  -6   8  14       14.86      -10.47     27.76 o
  -5   8  14       25.26       44.06     19.26 o
  -4   8  14        0.78       11.14     19.82 o
  -3   8  14        2.90      -23.25     23.25 o
  -2   8  14        3.99      -15.90     18.56 o
  -1   8  14       14.28       21.36     25.22 o
   0   8  14       52.33       60.06     20.95 o
   1   8  14       11.47      -28.13     32.21 o
   2   8  14        2.31       15.20     22.01 o
 -11   9  14       45.61       18.17     33.65 o
 -10   9  14       10.98       13.88     27.46 o
  -9   9  14       46.85       58.37     20.42 o
  -8   9  14        7.75      -18.39     18.39 o
  -7   9  14        4.26      -18.23     18.23 o
  -6   9  14        1.62        5.77     26.43 o
  -5   9  14        0.29        3.56     32.44 o
  -4   9  14       33.83       22.68     32.87 o
  -3   9  14        3.96      -10.23     32.22 o
  -2   9  14        6.67      -31.37     31.37 o
  -1   9  14        0.02      -32.44     32.44 o
 -20   1  15        0.53       12.42     22.72 o
 -19   1  15       13.61       -1.93     19.73 o
 -18   1  15        1.50       -7.19     16.94 o
 -17   1  15       78.11       80.80     17.45 o
 -16   1  15        4.04       -2.45     16.87 o
 -15   1  15       48.73       79.89     17.37 o
 -14   1  15        8.19       10.22     16.06 o
 -13   1  15       97.52      112.81     16.98 o
 -12   1  15       44.14       39.55     13.00 o
 -11   1  15       58.88       84.59     13.44 o
 -10   1  15      533.71      507.40     16.75 o
  -9   1  15      271.42      225.90     11.85 o
  -8   1  15      579.69      602.83     15.75 o
  -7   1  15      183.87      229.71     10.67 o
  -6   1  15      188.06      210.67     10.73 o
  -5   1  15       51.45       81.15     10.49 o
  -4   1  15       40.85       14.80     10.94 o
  -3   1  15        3.19        7.86     11.22 o
  -2   1  15      175.69      232.01     13.82 o
  -1   1  15       38.56       63.02     12.69 o
   0   1  15        7.17       26.08     14.11 o
   1   1  15       26.24       46.08     17.73 o
   2   1  15        0.25      -13.79     18.04 o
   3   1  15        0.16      -14.20     18.80 o
   4   1  15        0.12      -19.57     19.57 o
   5   1  15        0.19      -20.85     20.85 o
   6   1  15        0.20       -0.20     26.37 o
   7   1  15        0.52      -38.24     38.24 o
 -20   2  15       15.40        7.29     23.97 o
 -19   2  15        5.67        2.70     23.35 o
 -18   2  15        2.92        4.83     21.74 o
 -17   2  15      122.88       82.75     22.59 o
 -16   2  15       10.84       -7.19     19.43 o
 -15   2  15        2.82       -0.96     19.30 o
 -14   2  15        0.99       -8.98     15.60 o
 -13   2  15        2.04       -7.90     14.95 o
 -12   2  15       11.31        1.91     14.65 o
 -11   2  15        2.02       12.36     12.21 o
 -10   2  15      134.23      135.08     13.26 o
  -9   2  15       43.67       25.24     13.41 o
  -8   2  15      304.64      260.17     16.12 o
  -7   2  15       22.01       37.31     12.08 o
  -6   2  15        0.67      -11.03     11.88 o
  -5   2  15       42.28       50.17     12.53 o
  -4   2  15      135.82      149.14     13.90 o
  -3   2  15       24.79       26.17     13.01 o
  -2   2  15       56.57       60.49     14.14 o
  -1   2  15        1.53       -3.08     15.62 o
   0   2  15        3.82        1.58     16.12 o
   1   2  15       10.69       -6.84     17.08 o
   2   2  15        1.46       -6.16     18.09 o
   3   2  15        4.65       34.14     19.07 o
   4   2  15        2.46      -14.11     19.72 o
   5   2  15        0.21       41.08     21.75 o
   6   2  15        4.30      -19.83     27.58 o
 -19   3  15        0.24       -9.48     23.13 o
 -18   3  15        1.05       -6.75     21.76 o
 -17   3  15        0.32      -19.87     19.87 o
 -16   3  15       22.90       33.65     35.90 o
 -15   3  15       35.11       66.56     15.23 o
 -14   3  15        0.40       -5.48     14.22 o
 -13   3  15       11.88        1.44     19.15 o
 -12   3  15      142.12      122.90     14.31 o
 -11   3  15       14.21       -5.44     13.96 o
 -10   3  15       12.89        6.83     13.66 o
  -9   3  15       18.01       35.75     13.92 o
  -8   3  15       13.94       27.78     19.52 o
  -7   3  15        0.84       -0.89      8.97 o
  -6   3  15      163.27      173.56     13.95 o
  -5   3  15        0.60      -12.20     12.20 o
  -4   3  15       60.52       45.25     15.17 o
  -3   3  15        5.43        6.54     13.25 o
  -2   3  15       30.06       13.00     13.66 o
  -1   3  15        9.10      -10.10     20.53 o
   0   3  15       66.56       35.98     16.94 o
   1   3  15        2.65       21.80     17.26 o
   2   3  15       50.11       96.72     21.05 o
   3   3  15       14.33       27.48     21.84 o
   4   3  15        0.36        8.86     20.24 o
   5   3  15        4.53       -8.17     26.67 o
   6   3  15        0.00        6.57     40.65 o
 -19   4  15       84.30      121.80     35.44 o
 -18   4  15       86.94      132.86     29.30 o
 -17   4  15        6.84      -28.87     28.87 o
 -16   4  15       91.17       95.70     19.82 o
 -15   4  15       16.39       30.73     17.71 o
 -14   4  15      188.71      168.34     19.22 o
 -13   4  15       10.74      -11.78     13.69 o
 -12   4  15       71.33       87.12     14.45 o
 -11   4  15       18.54       38.35     16.05 o
 -10   4  15      132.48       88.09     15.02 o
  -9   4  15       59.23       39.62     14.51 o
  -8   4  15      170.81      146.18     15.41 o
  -7   4  15       99.81       92.55     16.98 o
  -6   4  15      105.27      106.03     15.17 o
  -5   4  15       20.11       21.19     12.84 o
  -4   4  15      436.59      446.81     18.21 o
  -3   4  15       59.76       87.71     14.40 o
  -2   4  15       86.23       58.87     16.02 o
  -1   4  15        0.14      -15.39     15.39 o
   0   4  15        0.19      -16.29     16.29 o
   1   4  15       19.03        1.55     17.27 o
   2   4  15       18.87       -7.30     17.79 o
   3   4  15       19.67       12.78     21.84 o
   4   4  15        6.61       -0.91     45.48 o
   5   4  15        2.29        8.97     28.47 o
 -18   5  15        8.59       -8.06     25.58 o
 -17   5  15        3.81      -12.59     23.16 o
 -16   5  15        0.38      -18.03     18.03 o
 -15   5  15        3.44       23.96     19.12 o
 -14   5  15        2.03      -12.96     17.12 o
 -13   5  15       40.42      -14.09     14.09 o
 -12   5  15       13.84       21.01     14.34 o
 -11   5  15       66.22       40.43     14.07 o
 -10   5  15        0.33      -13.25     13.25 o
  -9   5  15        0.91       -3.23     14.36 o
  -8   5  15        7.26        6.51     14.01 o
  -7   5  15        0.09       19.80     14.48 o
  -6   5  15       77.25       45.47     14.97 o
  -5   5  15      125.77      136.68     16.30 o
  -4   5  15        1.06      -13.32     13.32 o
  -3   5  15       27.14       20.28     14.04 o
  -2   5  15        1.44       -5.09     14.27 o
  -1   5  15       38.41       53.21     16.54 o
   0   5  15        0.10       -2.91     16.84 o
   1   5  15        2.77       42.12     18.42 o
   2   5  15       43.05       22.99     18.70 o
   3   5  15        9.09       20.68     26.00 o
   4   5  15        8.46      -21.25     30.22 o
   5   5  15        0.18       22.49     43.76 o
 -17   6  15       36.33       53.73     19.44 o
 -16   6  15       37.69       18.89     18.61 o
 -15   6  15       26.57       24.30     18.25 o
 -14   6  15       12.83       28.02     15.45 o
 -13   6  15       42.38       37.87     15.13 o
 -12   6  15       43.41       51.78     14.96 o
 -11   6  15      399.18      404.71     18.53 o
 -10   6  15       10.38       23.60     14.24 o
  -9   6  15      148.91      162.02     15.57 o
  -8   6  15        2.27       14.95     14.90 o
  -7   6  15        0.98        3.53     15.09 o
  -6   6  15       40.84       29.50     15.08 o
  -5   6  15       15.61        7.49     15.20 o
  -4   6  15       26.19        4.39     15.38 o
  -3   6  15        1.03        7.03     19.02 o
  -2   6  15        1.58        6.41     18.14 o
  -1   6  15        0.40       -7.63     16.61 o
   0   6  15       23.68       35.96     17.79 o
   1   6  15       40.34       28.86     18.27 o
   2   6  15       15.40       54.57     25.64 o
   3   6  15        0.06        0.37     25.94 o
 -15   7  15       38.61       35.26     26.93 o
 -14   7  15        1.09       -1.90     25.30 o
 -13   7  15       17.64       25.87     25.30 o
 -12   7  15       53.19       54.26     19.55 o
 -11   7  15       84.13      120.45     19.64 o
 -10   7  15        7.79       20.18     14.15 o
  -9   7  15       25.01       33.40     14.25 o
  -8   7  15       83.09       55.98     15.29 o
  -7   7  15       12.89       16.91     15.34 o
  -6   7  15      130.32      136.97     16.69 o
  -5   7  15       61.36       70.95     16.12 o
  -4   7  15       69.52       49.74     16.31 o
  -3   7  15       14.99       18.06     18.55 o
  -2   7  15       28.26       35.16     16.87 o
  -1   7  15        0.43      -10.98     16.76 o
   0   7  15        0.52        9.38     24.72 o
   1   7  15        0.98      -15.37     23.77 o
   2   7  15       50.10       52.55     43.19 o
 -13   8  15       67.72        2.66     27.56 o
 -12   8  15        3.40       -1.86     26.65 o
 -11   8  15        1.35       -6.20     26.07 o
 -10   8  15        1.43        5.32     25.92 o
  -9   8  15        9.62       61.92     21.14 o
  -8   8  15       72.38       61.58     27.07 o
  -7   8  15        7.66       15.35     20.29 o
  -6   8  15       10.12      -16.29     22.95 o
  -5   8  15       13.28       57.51     23.37 o
  -4   8  15        0.43      -20.17     20.17 o
  -3   8  15        3.30      -10.66     20.89 o
  -2   8  15       56.88       42.23     33.73 o
  -1   8  15       23.17       63.84     38.29 o
   0   8  15       57.64       21.08     24.00 o
  -9   9  15        1.98        9.45     27.91 o
  -8   9  15        1.86       28.53     28.31 o
  -7   9  15       20.16       33.85     34.80 o
  -6   9  15        1.52       -4.33     33.92 o
  -5   9  15      147.62      163.70     37.88 o
  -4   9  15        6.30       11.99     34.14 o
 -19   0  16        4.80      -14.00     36.16 o
 -18   0  16       64.77       67.27     28.14 o
 -17   0  16       14.69       40.16     26.83 o
 -16   0  16        0.88        9.94     25.74 o
 -15   0  16       92.96       53.77     74.75 o
 -14   0  16      135.88      156.27     26.21 o
 -13   0  16      133.33      124.32     64.11 o
 -12   0  16        0.37       14.01     23.39 o
 -11   0  16        2.16       30.91     22.23 o
 -10   0  16      372.97      360.60     22.10 o
  -9   0  16        6.05        1.12     13.66 o
  -8   0  16       12.36       -6.11     13.36 o
  -7   0  16      205.10      195.80     15.96 o
  -6   0  16       26.23       28.03     14.31 o
  -5   0  16       85.94       93.03     15.10 o
  -4   0  16      271.28      299.48     21.07 o
  -3   0  16      206.61      233.30     21.19 o
  -2   0  16       17.24       19.91     18.26 o
  -1   0  16        4.55        0.07     19.35 o
   0   0  16       18.31       11.35     23.59 o
   1   0  16      109.22      181.34     52.26 o
   2   0  16        0.00        1.66     26.51 o
   3   0  16        1.43      -10.94     46.79 o
   4   0  16        0.07      -16.41     49.83 o
   5   0  16       25.86      -49.83     49.83 o
 -19   1  16        3.41        7.44     23.54 o
 -18   1  16        0.04        9.11     23.06 o
 -17   1  16       29.87       23.87     22.19 o
 -16   1  16        8.22       21.38     18.26 o
 -15   1  16        4.86      -16.19     16.68 o
 -14   1  16        7.26       13.22     17.27 o
 -13   1  16       73.85       40.60     17.00 o
 -12   1  16      184.46      167.83     24.30 o
 -11   1  16       14.06        9.78     12.06 o
 -10   1  16        0.79       -8.74     11.44 o
  -9   1  16        1.78        2.69     14.06 o
  -8   1  16       11.07       14.77     12.55 o
  -7   1  16      321.83      310.84     22.76 o
  -6   1  16        9.40        3.64     11.15 o
  -5   1  16       46.51       64.25     16.19 o
  -4   1  16        8.08        6.88     11.98 o
  -3   1  16        2.35        6.14     19.09 o
  -2   1  16       34.05       41.92     14.78 o
  -1   1  16      158.10      143.50     16.76 o
   0   1  16       13.49      -11.18     17.63 o
   1   1  16        1.08       13.67     24.21 o
   2   1  16        2.89      -14.74     19.69 o
   3   1  16        0.45        8.74     21.14 o
   4   1  16       10.19      -10.53     21.73 o
   5   1  16       11.76       38.79     27.50 o
 -19   2  16       23.93       57.34     24.88 o
 -18   2  16       11.91        8.81     22.57 o
 -17   2  16        5.77       57.02     23.00 o
 -16   2  16        1.36      -21.07     21.07 o
 -15   2  16        0.72       10.37     20.35 o
 -14   2  16        1.06       -3.97     20.42 o
 -13   2  16       49.08       61.24     17.02 o
 -12   2  16      117.82       93.79     16.13 o
 -11   2  16      101.05      106.36     15.86 o
 -10   2  16       71.74       54.85     15.21 o
  -9   2  16      165.65      169.81     24.63 o
  -8   2  16        6.83        6.91     12.99 o
  -7   2  16      225.39      247.66     15.98 o
  -6   2  16      254.02      278.32     16.37 o
  -5   2  16      149.56      174.26     15.29 o
  -4   2  16        0.82        2.69     13.45 o
  -3   2  16        5.36        2.94     14.36 o
  -2   2  16      140.90      152.13     16.01 o
  -1   2  16        0.87        2.07     15.40 o
   0   2  16       20.82       -9.14     18.09 o
   1   2  16        0.32      -10.99     18.87 o
   2   2  16        2.81      -16.04     19.51 o
   3   2  16        9.03      -20.50     20.50 o
   4   2  16        4.80        2.47     22.82 o
   5   2  16        3.92      -26.80     26.80 o
 -19   3  16        5.40       23.42     24.10 o
 -18   3  16        1.20      -22.15     22.15 o
 -17   3  16       22.16       29.90     22.23 o
 -16   3  16       64.56       23.95     40.41 o
 -15   3  16      156.00      182.16     23.64 o
 -14   3  16       15.65       -5.34     17.41 o
 -13   3  16        3.69       -6.27     19.03 o
 -12   3  16      170.11      150.11     17.98 o
 -11   3  16        2.86        4.37     15.12 o
 -10   3  16      165.53      204.65     17.28 o
  -9   3  16      112.37      131.57     25.61 o
  -8   3  16       30.07       25.87     14.75 o
  -7   3  16        9.30       11.70     14.43 o
  -6   3  16       14.59       20.78     13.37 o
  -5   3  16       51.85       19.36     13.98 o
  -4   3  16       19.40      -10.64     14.00 o
  -3   3  16        0.53       -1.51     14.37 o
  -2   3  16       15.79       26.33     15.45 o
  -1   3  16        1.49        3.10     17.13 o
   0   3  16        0.50        5.88     18.02 o
   1   3  16        0.03        4.94     18.78 o
   2   3  16        0.93       10.40     19.89 o
   3   3  16        4.20      -15.46     20.45 o
   4   3  16        4.17        6.61     27.86 o
   5   3  16        5.32       34.03     44.97 o
 -18   4  16        0.05      -25.62     25.62 o
 -17   4  16       19.69       -5.28     26.98 o
 -16   4  16       21.97       29.72     18.98 o
 -15   4  16        5.36        4.43     18.02 o
 -14   4  16        1.88      -17.17     17.17 o
 -13   4  16      102.33      111.34     16.05 o
 -12   4  16       99.98      103.12     16.89 o
 -11   4  16       92.40       89.32     22.72 o
 -10   4  16       42.84       24.32     15.46 o
  -9   4  16       51.23       53.19     15.29 o
  -8   4  16       37.07       32.45     14.97 o
  -7   4  16       38.06       21.22     15.07 o
  -6   4  16       95.22      117.92     16.77 o
  -5   4  16        0.99       -6.61     13.77 o
  -4   4  16        2.16      -12.95     14.10 o
  -3   4  16       57.68       38.17     15.35 o
  -2   4  16       44.70       35.87     15.81 o
  -1   4  16       18.70       20.36     17.59 o
   0   4  16       19.61       36.99     18.77 o
   1   4  16        0.13      -18.44     18.44 o
   2   4  16        0.49        2.54     25.33 o
   3   4  16       20.31      -16.24     25.99 o
   4   4  16        0.96      -27.66     27.66 o
 -17   5  16        7.40      -19.29     19.29 o
 -16   5  16        0.06      -19.09     19.09 o
 -15   5  16       12.37       -5.36     18.54 o
 -14   5  16       13.78       13.11     15.62 o
 -13   5  16        2.74        3.70     15.05 o
 -12   5  16       33.05       52.52     17.65 o
 -11   5  16        4.28       10.64     15.75 o
 -10   5  16       11.25       11.73     15.48 o
  -9   5  16       38.90       38.16     15.77 o
  -8   5  16      261.16      246.65     18.34 o
  -7   5  16       29.48       51.11     16.06 o
  -6   5  16       58.63       56.92     16.30 o
  -5   5  16       17.68       31.74     16.09 o
  -4   5  16       47.88       45.59     15.20 o
  -3   5  16       22.50       20.58     15.34 o
  -2   5  16        4.57       -7.38     15.65 o
  -1   5  16       12.83      -10.38     17.63 o
   0   5  16       87.03       82.17     20.04 o
   1   5  16        7.58      -24.15     24.15 o
   2   5  16        0.85       -1.19     26.00 o
   3   5  16        5.79      -20.88     27.03 o
 -16   6  16       26.37       26.87     19.57 o
 -15   6  16        0.38       -8.75     18.88 o
 -14   6  16       36.95       23.50     22.51 o
 -13   6  16        0.46      -17.89     17.89 o
 -12   6  16       18.96       33.26     15.79 o
 -11   6  16       10.12      -14.88     14.88 o
 -10   6  16        2.14       -6.08     15.88 o
  -9   6  16       87.69       90.48     17.16 o
  -8   6  16       29.20       55.33     16.25 o
  -7   6  16        2.91       -0.13     16.26 o
  -6   6  16        0.22       12.91     16.32 o
  -5   6  16       11.36       16.57     16.48 o
  -4   6  16       37.85       20.55     16.96 o
  -3   6  16        3.38        7.75     17.18 o
  -2   6  16        9.68      -12.19     16.16 o
  -1   6  16        4.98      -20.34     20.34 o
   0   6  16       19.05       36.81     25.72 o
   1   6  16       14.36        0.28     27.87 o
   2   6  16        1.79        4.19     27.05 o
 -14   7  16        0.62      -14.30     26.50 o
 -13   7  16        2.13       -2.54     25.70 o
 -12   7  16        2.74        2.05     17.72 o
 -11   7  16        4.46        8.16     17.88 o
 -10   7  16       31.29       18.86     17.88 o
  -9   7  16       24.56       23.32     16.49 o
  -8   7  16        5.53        8.18     17.72 o
  -7   7  16      105.73      112.29     18.03 o
  -6   7  16        0.65        4.96     16.80 o
  -5   7  16      141.67      166.85     18.67 o
  -4   7  16       28.97       49.64     17.95 o
  -3   7  16        2.00        2.87     22.91 o
  -2   7  16        3.65      -12.27     26.33 o
  -1   7  16        3.64      -23.39     23.39 o
   0   7  16        0.11        2.80     24.68 o
 -11   8  16       35.21       63.52     28.84 o
 -10   8  16        0.09      -29.46     29.46 o
  -9   8  16       17.71       32.51     34.11 o
  -8   8  16        9.32       17.33     34.14 o
  -7   8  16        2.67      -11.39     33.20 o
  -6   8  16        3.49       -7.90     32.66 o
  -5   8  16       12.95       36.23     57.73 o
  -4   8  16       11.68      -12.67     33.12 o
  -3   8  16        0.01       33.41     34.59 o
 -19   1  17        1.42      -23.57     23.57 o
 -18   1  17        3.86      -23.75     23.75 o
 -17   1  17        9.90       19.31     22.67 o
 -16   1  17       29.70       30.71     22.70 o
 -15   1  17      108.35       96.97     23.61 o
 -14   1  17       44.93       67.13     25.86 o
 -13   1  17        4.63      -19.99     19.99 o
 -12   1  17       44.00       28.47     26.33 o
 -11   1  17       14.14        3.67     14.95 o
 -10   1  17       28.23       -0.15     17.28 o
  -9   1  17       54.96       68.41     19.24 o
  -8   1  17        0.71        0.83     13.49 o
  -7   1  17      213.55      226.19     16.36 o
  -6   1  17       13.35       24.57     14.43 o
  -5   1  17       35.06       32.63     14.83 o
  -4   1  17        1.33      -14.51     14.51 o
  -3   1  17       15.98       -4.58     17.46 o
  -2   1  17        2.97      -18.34     18.34 o
  -1   1  17        2.06      -20.26     20.26 o
   0   1  17        9.74        8.92     19.86 o
   1   1  17       10.08       15.09     27.84 o
   2   1  17        1.81       18.41     21.61 o
   3   1  17        9.75        6.95     26.46 o
   4   1  17       12.96       -8.75     38.67 o
 -18   2  17       14.57       28.67     23.81 o
 -17   2  17        1.40      -15.76     22.34 o
 -16   2  17       35.07       55.31     23.15 o
 -15   2  17       16.51      -23.56     44.36 o
 -14   2  17        0.32       27.20     26.04 o
 -13   2  17       26.64       -6.33     19.62 o
 -12   2  17      169.71      177.96     18.33 o
 -11   2  17       29.84       18.84     15.94 o
 -10   2  17        0.46      -12.75     15.58 o
  -9   2  17        3.99        7.91     15.51 o
  -8   2  17        8.67       35.41     15.87 o
  -7   2  17       18.68      -11.08     13.95 o
  -6   2  17       37.02       54.67     15.01 o
  -5   2  17        2.98        6.66     14.51 o
  -4   2  17        1.55      -13.86     14.63 o
  -3   2  17       17.51       36.74     16.06 o
  -2   2  17       52.75       28.46     16.42 o
  -1   2  17        4.69       -3.63     16.50 o
   0   2  17       18.04       12.29     25.26 o
   1   2  17       20.41       14.65     25.16 o
   2   2  17        1.65       -2.37     21.45 o
   3   2  17       13.48      -10.47     27.99 o
   4   2  17       17.13       -7.90     45.58 o
 -18   3  17        2.46       -0.49     29.75 o
 -17   3  17        0.42       43.26     29.20 o
 -16   3  17       70.69       60.73     28.76 o
 -15   3  17        1.29       22.29     52.57 o
 -14   3  17        6.77       33.75     23.00 o
 -13   3  17       23.09       14.07     16.83 o
 -12   3  17        1.39        5.79     16.31 o
 -11   3  17        0.48      -14.95     17.72 o
 -10   3  17        4.58        4.76     20.00 o
  -9   3  17        0.37        0.13     16.03 o
  -8   3  17        4.17       27.46     16.40 o
  -7   3  17        0.29        0.87     15.82 o
  -6   3  17       12.82       15.11     20.79 o
  -5   3  17       81.47      105.48     15.86 o
  -4   3  17        0.06        7.04     15.50 o
  -3   3  17       15.34       10.78     15.83 o
  -2   3  17        5.38       -9.47     16.24 o
  -1   3  17        1.84      -16.48     16.48 o
   0   3  17        4.21       29.69     20.10 o
   1   3  17        5.41        5.88     23.16 o
   2   3  17        9.14      -25.94     25.94 o
   3   3  17        0.01      -10.18     28.43 o
 -17   4  17        0.10        3.29     27.20 o
 -16   4  17       27.90       29.92     41.63 o
 -15   4  17        0.40       -9.37     22.98 o
 -14   4  17        0.33       -9.84     21.32 o
 -13   4  17       78.96       58.80     17.98 o
 -12   4  17       76.41       64.75     17.52 o
 -11   4  17      126.68      153.48     18.63 o
 -10   4  17        0.13       18.42     19.30 o
  -9   4  17      158.76      178.24     18.21 o
  -8   4  17       21.48       17.98     16.19 o
  -7   4  17       19.25        0.85     16.25 o
  -6   4  17       50.21       28.34     18.00 o
  -5   4  17        6.00       22.25     15.50 o
  -4   4  17       11.61       12.97     15.63 o
  -3   4  17        3.65      -15.87     15.87 o
  -2   4  17        0.11      -16.59     16.59 o
  -1   4  17       13.73        7.25     19.63 o
   0   4  17        0.35       25.25     25.06 o
   1   4  17       11.77       -6.42     26.10 o
   2   4  17        8.13       17.54     28.07 o
 -16   5  17       19.89       26.96     20.58 o
 -15   5  17       30.64       31.43     20.16 o
 -14   5  17        5.39       27.98     19.96 o
 -13   5  17        2.32       19.05     17.47 o
 -12   5  17       30.31       41.97     17.49 o
 -11   5  17       18.16       32.62     16.99 o
 -10   5  17        0.60      -16.18     16.18 o
  -9   5  17       54.53       71.81     17.38 o
  -8   5  17        5.89        5.62     16.58 o
  -7   5  17       71.92       60.65     17.28 o
  -6   5  17        2.78      -11.72     18.47 o
  -5   5  17        9.97       15.10     17.49 o
  -4   5  17        2.84       43.92     17.87 o
  -3   5  17       13.71        5.64     18.34 o
  -2   5  17       16.17        4.66     21.18 o
  -1   5  17        0.06      -20.86     20.86 o
   0   5  17       30.76        3.58     26.03 o
   1   5  17       14.11      -17.91     47.20 o
 -15   6  17       75.54       70.26     20.86 o
 -14   6  17        3.40        6.43     20.19 o
 -13   6  17      103.24      103.32     22.80 o
 -12   6  17       22.51       15.95     22.33 o
 -11   6  17       16.04       -1.75     21.81 o
 -10   6  17       96.96       97.59     23.53 o
  -9   6  17       35.75       42.99     17.60 o
  -8   6  17       28.46       25.00     17.32 o
  -7   6  17        0.03      -10.05     17.51 o
  -6   6  17        5.97      -12.51     27.98 o
  -5   6  17        3.41      -17.44     17.72 o
  -4   6  17        3.37       -0.23     23.23 o
  -3   6  17        7.50       25.15     25.44 o
  -2   6  17        5.31      -21.39     21.39 o
  -1   6  17        1.08       14.77     29.21 o
   0   6  17       13.40       -0.47     26.72 o
 -13   7  17        6.51       11.46     20.89 o
 -12   7  17        0.33      -15.67     23.07 o
 -11   7  17        0.15        1.45     20.95 o
 -10   7  17       74.28       53.49     21.82 o
  -9   7  17       17.86       28.65     22.31 o
  -8   7  17       38.21       15.11     22.24 o
  -7   7  17       15.72        8.52     29.94 o
  -6   7  17       41.52       27.96     24.78 o
  -5   7  17        1.77       -4.97     23.14 o
  -4   7  17        1.55        7.16     23.80 o
  -3   7  17       38.35       26.09     25.13 o
  -2   7  17        2.58      -29.01     29.01 o
 -18   0  18       64.04      107.35     32.70 o
 -17   0  18       11.39       -2.29     29.21 o
 -16   0  18       40.33       55.01     30.43 o
 -15   0  18       14.81        2.21     28.32 o
 -14   0  18        7.22      -10.66     26.73 o
 -13   0  18       23.55       70.85     27.92 o
 -12   0  18       23.78        5.78     25.31 o
 -11   0  18       93.87      105.34     27.06 o
 -10   0  18       46.34       76.40     21.05 o
  -9   0  18       12.83        6.21     24.48 o
  -8   0  18        6.35      -23.82     23.82 o
  -7   0  18        0.15        0.86     18.96 o
  -6   0  18        5.79      -11.48     19.67 o
  -5   0  18       45.74       65.75     24.48 o
  -4   0  18       56.19       47.13     41.93 o
  -3   0  18       51.54       78.40     46.19 o
  -2   0  18        0.92       38.29     44.97 o
  -1   0  18       15.41      -46.19     46.19 o
   0   0  18        3.83      -48.62     48.62 o
   1   0  18        1.84      -18.23     51.05 o
   2   0  18       10.34      -26.13     53.48 o
 -18   1  18        3.53        2.37     25.47 o
 -17   1  18        1.06      -22.43     24.08 o
 -16   1  18       10.42      -21.85     21.85 o
 -15   1  18        2.63       14.85     22.87 o
 -14   1  18        0.08      -24.68     29.17 o
 -13   1  18        1.77      -18.71     26.48 o
 -12   1  18       32.45       32.72     25.57 o
 -11   1  18       13.70        3.41     16.49 o
 -10   1  18      126.30      152.40     18.60 o
  -9   1  18       43.10       62.16     20.53 o
  -8   1  18        3.98        4.17     14.97 o
  -7   1  18        5.22       25.25     15.37 o
  -6   1  18       92.50       82.40     18.39 o
  -5   1  18       14.56       34.95     18.86 o
  -4   1  18       11.88       21.76     20.79 o
  -3   1  18        0.59       16.55     19.02 o
  -2   1  18        2.70       -8.54     19.57 o
  -1   1  18        2.28      -23.05     34.55 o
   0   1  18       26.01       32.57     21.63 o
   1   1  18        2.63        1.78     28.24 o
   2   1  18       12.04       36.85     42.24 o
 -18   2  18        2.20      -29.50     29.50 o
 -17   2  18       11.23       51.33     30.11 o
 -16   2  18        5.93      -21.50     28.64 o
 -15   2  18       31.78      -20.78     27.84 o
 -14   2  18       16.45       28.79     28.18 o
 -13   2  18      100.17       82.98     27.59 o
 -12   2  18        3.31       -3.50     17.33 o
 -11   2  18       12.85       22.54     19.47 o
 -10   2  18        5.51        4.65     17.13 o
  -9   2  18       21.78      -16.55     16.55 o
  -8   2  18      126.71      111.63     18.29 o
  -7   2  18        5.65       -2.48     15.52 o
  -6   2  18        3.41      -15.29     15.29 o
  -5   2  18       46.15       47.09     16.66 o
  -4   2  18        3.00      -16.98     16.98 o
  -3   2  18        2.40        7.85     16.96 o
  -2   2  18        0.04      -10.36     19.38 o
  -1   2  18        4.28       -8.75     20.55 o
   0   2  18        0.00      -21.03     21.03 o
   1   2  18        3.21      -10.61     21.94 o
   2   2  18        4.63      -28.68     28.68 o
 -17   3  18       26.32       16.80     33.42 o
 -16   3  18        3.23       -1.70     28.45 o
 -15   3  18        4.67      -27.30     27.30 o
 -14   3  18       90.96       99.65     23.73 o
 -13   3  18        0.35      -17.63     17.63 o
 -12   3  18       19.06        7.45     17.60 o
 -11   3  18       36.69       37.43     24.91 o
 -10   3  18       39.06       69.17     17.92 o
  -9   3  18        0.46        1.02     16.97 o
  -8   3  18        0.12        1.70     17.04 o
  -7   3  18       19.65       19.15     18.51 o
  -6   3  18        0.00      -15.66     15.66 o
  -5   3  18       16.07       -8.07     16.10 o
  -4   3  18       53.35       67.89     17.43 o
  -3   3  18       28.63       27.44     17.47 o
  -2   3  18        0.19       13.42     18.07 o
  -1   3  18        0.06        6.26     22.38 o
   0   3  18       14.71       -1.27     22.84 o
   1   3  18        3.02       -2.08     27.97 o
 -16   4  18        0.49       45.40     58.04 o
 -15   4  18       37.64       63.52     24.38 o
 -14   4  18        2.61      -22.66     22.66 o
 -13   4  18        6.10        1.22     18.27 o
 -12   4  18       28.24       22.31     18.30 o
 -11   4  18        2.13       -3.80     17.51 o
 -10   4  18       56.34       45.89     18.15 o
  -9   4  18        0.03       -1.93     16.91 o
  -8   4  18        0.46      -14.29     17.09 o
  -7   4  18        2.82       -5.07     17.51 o
  -6   4  18       14.62        1.89     17.67 o
  -5   4  18        5.59      -14.13     18.29 o
  -4   4  18       12.91       -5.23     17.02 o
  -3   4  18        4.82        3.63     17.55 o
  -2   4  18       13.11       -6.41     22.09 o
  -1   4  18        0.03       -6.91     22.84 o
   0   4  18        6.55      -10.63     22.81 o
 -15   5  18       24.82       30.67     34.74 o
 -14   5  18        0.76       -1.88     31.10 o
 -13   5  18        2.97       -1.81     23.04 o
 -12   5  18        5.19      -10.64     40.47 o
 -11   5  18        6.00       -3.56     22.44 o
 -10   5  18        0.33        3.57     24.80 o
  -9   5  18        1.58        8.53     17.87 o
  -8   5  18        2.30       15.62     17.92 o
  -7   5  18       79.23       94.41     18.86 o
  -6   5  18        7.28      -23.25     23.25 o
  -5   5  18        3.52       -1.96     23.84 o
  -4   5  18        4.10       20.00     25.12 o
  -3   5  18        6.85      -12.40     42.81 o
  -2   5  18        0.90       -3.26     22.30 o
  -1   5  18        0.40      -22.92     22.92 o
 -13   6  18       83.36      115.29     24.71 o
 -12   6  18       26.74        4.19     23.27 o
 -11   6  18       58.41       37.84     23.57 o
 -10   6  18        0.68       -4.24     23.15 o
  -9   6  18        1.17      -13.11     22.94 o
  -8   6  18       23.83       48.25     24.76 o
  -7   6  18        4.55      -23.40     23.48 o
  -6   6  18       24.43       37.76     24.79 o
  -5   6  18        4.85      -25.04     25.04 o
  -4   6  18        1.37      -11.94     24.85 o
  -3   6  18       13.34       11.87     37.74 o
 -10   7  18        5.33      -10.94     30.99 o
  -9   7  18       49.91       31.12     23.79 o
  -8   7  18        2.42       29.65     24.67 o
  -7   7  18       24.58        4.58     24.10 o
  -6   7  18        1.98       30.99     34.64 o
 -17   1  19       10.00      -29.43     29.43 o
 -16   1  19       23.78      -29.38     29.38 o
 -15   1  19        1.49      -27.46     28.98 o
 -14   1  19       27.08        5.87     28.27 o
 -13   1  19        9.72       -2.38     27.28 o
 -12   1  19        9.68       30.54     33.42 o
 -11   1  19       13.90       -7.19     18.13 o
 -10   1  19       52.47       76.46     18.72 o
  -9   1  19        0.92        0.99     17.93 o
  -8   1  19       15.84       10.07     18.48 o
  -7   1  19        2.16        7.65     18.84 o
  -6   1  19        6.44        9.47     18.99 o
  -5   1  19        2.12      -11.97     18.92 o
  -4   1  19       19.42       29.23     28.77 o
  -3   1  19        2.12       -8.39     20.92 o
  -2   1  19        0.74        5.09     21.57 o
  -1   1  19        0.14       -1.36     22.36 o
   0   1  19       20.77      -31.99     55.30 o
 -17   2  19        0.06       -7.90     41.93 o
 -16   2  19        8.04      -30.69     30.69 o
 -15   2  19        9.33       -7.21     29.42 o
 -14   2  19       19.70        7.97     29.14 o
 -13   2  19        3.59       19.00     28.76 o
 -12   2  19       18.68       43.52     27.28 o
 -11   2  19       10.01       20.17     27.89 o
 -10   2  19        5.92      -17.80     17.80 o
  -9   2  19       24.74        5.80     18.54 o
  -8   2  19        7.11        8.81     18.17 o
  -7   2  19        2.06       20.33     18.88 o
  -6   2  19      106.23      140.20     18.79 o
  -5   2  19        2.96      -17.58     19.45 o
  -4   2  19        7.75        5.66     20.66 o
  -3   2  19        1.18      -20.31     20.31 o
  -2   2  19        0.09       -6.38     21.49 o
  -1   2  19       10.07       -5.22     27.98 o
   0   2  19        8.41      -21.75     29.20 o
 -16   3  19        5.90        7.83     29.32 o
 -15   3  19       16.76       27.33     29.85 o
 -14   3  19        7.39       21.38     35.55 o
 -13   3  19       12.62       12.63     19.48 o
 -12   3  19        0.50        2.48     18.52 o
 -11   3  19        3.15       26.01     18.93 o
 -10   3  19        5.17       35.31     19.22 o
  -9   3  19        1.64      -18.04     18.04 o
  -8   3  19       31.17       33.21     19.02 o
  -7   3  19        3.62      -23.16     23.16 o
  -6   3  19       14.89       -9.07     19.66 o
  -5   3  19        0.19      -18.83     21.03 o
  -4   3  19       26.42       28.36     18.57 o
  -3   3  19       13.78        7.01     22.09 o
  -2   3  19        9.30      -28.33     28.33 o
  -1   3  19        1.35      -20.93     27.64 o
 -15   4  19       17.39       47.37     41.02 o
 -14   4  19        3.15      -23.52     23.52 o
 -13   4  19       82.22       74.53     24.72 o
 -12   4  19        0.34        9.83     24.16 o
 -11   4  19       66.71       78.51     36.41 o
 -10   4  19       22.81       51.46     24.11 o
  -9   4  19        7.81        0.11     18.95 o
  -8   4  19       14.49        5.40     35.97 o
  -7   4  19        2.34       28.26     24.95 o
  -6   4  19        5.71       29.54     28.74 o
  -5   4  19        3.27      -16.28     24.71 o
  -4   4  19        6.12      -17.18     22.38 o
  -3   4  19        0.67      -22.36     22.36 o
  -2   4  19        5.06        8.87     23.75 o
 -13   5  19       22.74       49.28     24.78 o
 -12   5  19       12.58      -24.24     24.24 o
 -11   5  19        0.03      -23.42     23.42 o
 -10   5  19        0.10      -19.08     24.40 o
  -9   5  19        0.06      -23.16     23.16 o
  -8   5  19       72.95       77.57     26.19 o
  -7   5  19        2.65      -25.08     25.08 o
  -6   5  19        5.61      -22.03     28.97 o
  -5   5  19        2.72       46.60     26.25 o
  -4   5  19        1.91       -9.91     28.75 o
  -3   5  19        2.91        6.08     43.15 o
 -10   6  19        1.91       -3.25     29.17 o
  -9   6  19        0.01      -25.15     25.15 o
  -8   6  19       46.06       27.23     26.01 o
  -7   6  19        9.86      -15.52     27.15 o
 -16   0  20       13.95        6.08     44.97 o
 -15   0  20        8.42       54.69     44.36 o
 -14   0  20       28.04       19.45     43.15 o
 -13   0  20        0.33        5.47     41.32 o
  -9   0  20       13.23        6.08     42.54 o
  -8   0  20      170.67      165.30     47.40 o
  -7   0  20        9.87       20.05     44.36 o
  -6   0  20        7.07       -6.08     46.19 o
  -5   0  20        4.84       -7.29     48.01 o
  -4   0  20        0.05        1.22     48.62 o
  -3   0  20        1.07       74.14     54.09 o
  -2   0  20        2.40      -51.66     51.66 o
 -16   1  20       13.07       -3.04     43.15 o
 -15   1  20       20.83      -11.67     31.37 o
 -14   1  20        5.69       40.04     42.54 o
 -13   1  20        0.02      -29.81     29.81 o
 -12   1  20        6.23        3.65     40.72 o
 -11   1  20        1.09      -18.23     40.72 o
 -10   1  20        1.00      -28.78     28.78 o
  -9   1  20        5.67       38.72     30.50 o
  -8   1  20       10.54       -6.65     29.84 o
  -7   1  20       22.80        8.62     25.09 o
  -6   1  20        6.18       22.74     26.06 o
  -5   1  20       61.71       85.42     27.77 o
  -4   1  20        5.83        0.32     30.72 o
  -3   1  20        1.09      -27.07     27.07 o
  -2   1  20       16.54       50.29     45.58 o
 -15   2  20       13.17       27.40     36.16 o
 -14   2  20        4.62      -37.37     37.37 o
 -13   2  20        1.30       -7.29     31.22 o
 -12   2  20       15.90       -6.34     22.84 o
 -11   2  20        2.63        7.52     20.90 o
 -10   2  20        4.50      -22.10     22.10 o
  -9   2  20       43.12       74.58     20.65 o
  -8   2  20        0.10      -31.17     31.17 o
  -7   2  20       29.40       47.94     23.08 o
  -6   2  20       22.13       32.86     28.42 o
  -5   2  20        2.43      -21.17     21.17 o
  -4   2  20        4.89      -15.42     25.11 o
  -3   2  20       15.51      -26.89     27.38 o
  -2   2  20        0.17       41.32     46.19 o
 -14   3  20        8.47       -4.95     31.48 o
 -13   3  20        6.99       15.44     25.87 o
 -12   3  20        0.33       -2.66     25.44 o
 -11   3  20       12.47       10.14     20.96 o
 -10   3  20       10.42       15.12     26.23 o
  -9   3  20        1.28       29.00     20.18 o
  -8   3  20       12.53       26.31     24.87 o
  -7   3  20        7.34       -3.66     25.35 o
  -6   3  20        0.74        8.18     39.17 o
  -5   3  20        2.30      -25.21     26.35 o
  -4   3  20        9.46       10.76     27.84 o
  -3   3  20        0.17       27.35     45.58 o
 -13   4  20       19.06       -9.72     39.50 o
 -12   4  20       12.85      -14.72     25.05 o
 -11   4  20        6.42       -6.60     25.11 o
 -10   4  20        4.07      -13.71     25.27 o
  -9   4  20        0.39      -18.79     25.02 o
  -8   4  20        3.02        8.28     26.47 o
  -7   4  20        1.21      -18.97     26.15 o
  -6   4  20        1.67        3.34     26.57 o
  -5   4  20        0.20       10.26     27.39 o
 -13   1  21        0.47      -14.59     44.36 o
 -12   1  21        7.33       71.10     46.19 o
 -11   1  21        8.11       44.97     45.58 o
 -10   1  21        0.87      -30.72     30.72 o
  -9   1  21       18.20      -31.13     31.13 o
  -8   1  21       15.16       23.43     32.85 o
  -7   1  21       14.65       -1.90     27.42 o
  -6   1  21        0.63      -27.16     27.16 o
  -5   1  21        2.31       56.52     48.62 o
 -12   2  21        1.15      -31.23     31.23 o
 -11   2  21       11.94       30.67     32.22 o
 -10   2  21        2.16        4.90     25.79 o
  -9   2  21        1.07        4.79     24.22 o
  -8   2  21        3.50       -7.76     24.34 o
  -7   2  21        7.63      -32.52     32.52 o
  -6   2  21        2.95       95.41     49.23 o
 -10   3  21       11.52      -37.68     43.15 o
  -9   3  21        0.25      -22.45     32.70 o
  -8   3  21        0.31      -43.76     43.76 o
 
